# Supplementary material for: HMOX1 genetic polymorphisms and outcomes in infectious disease: A systematic review
Source: PLoS One. 2022 May 12;17(5):e0267399. doi: 10.1371/journal.pone.0267399 (PMC9098073; doi:10.1371/journal.pone.0267399)
Supplement: S2 File — (XLSX) [file pone.0267399.s002.xlsx]

## Sheet: articles
key	title	year	month	day	journal	issn	volume	issue	pages	authors	url	language	publisher	location	abstract	notes	pubmed_id	pmc_id
rayyan-120368456	Heme Oxygenase-1 Promoter Polymorphism Protects Liver Allograft	2016			Indian J. Surg.	0972-2068	78	1	14-19	Zhang, Zheng-Yun and Guan, Jiao and Li, Hao and Zhou, Zun-Qiang and Zhou, Guang-Wen	["http://dx.doi.org/10.1007/s12262-015-1309-5", "https://www.ncbi.nlm.nih.gov/pubmed/27186034", "https://www.ncbi.nlm.nih.gov/pmc/articles/PMC4848221", "http://ovidsp.ovid.com/ovidweb.cgi?T=JS&PAGE=reference&D=prem2&NEWS=N&AN=27186034", "https://pubmed.ncbi.nlm.nih.gov/27186034"]			Department of Surgery, Shanghai Jiao Tong University Affiliated Sixth People's Hospital, No. 600, Yishan Road, 200233 Shanghai, China. India	Heme oxygenase-1 has been identified to protect allograft from ischemia/reperfusion and immunologic rejection. Activity of heme oxygenase-1 is regulated by a guanine-thymine dinucleotide length polymorphism in the heme oxygenase-1 gene promoter. In this study, we aimed to explore the impact of the heme oxygenase-1 gene promoter polymorphism of donors and recipients on the orthotopic liver graft f…
rayyan-120368458	Activation of AMP-activated protein kinase by compound 991 protects osteoblasts from dexamethasone	2018			Biochem. Biophys. Res. Commun.	0006-291X	495	1	1014-1021	Xu, Yong-Yi and Chen, Feng-Li and Ji, Feng and Fei, Hao-Dong and Xie, Yue and Wang, Shou-Guo	["http://dx.doi.org/10.1016/j.bbrc.2017.11.132", "https://www.ncbi.nlm.nih.gov/pubmed/29175330", "https://linkinghub.elsevier.com/retrieve/pii/S0006-291X(17)32311-2", "http://ovidsp.ovid.com/ovidweb.cgi?T=JS&PAGE=reference&D=med15&NEWS=N&AN=29175330", "http://www.sciencedirect.com/science/journal/0006291X", "http://ovidsp.ovid.com/ovidweb.cgi?T=JS&PAGE=reference&D=emed19&NEWS=N&AN=619428751"]		Elsevier B.V. (E-mail: apjcs@harcourt.com)	Department of Orthopedics, Huai'an First People's Hospital, Nanjing Medical University, Huai'an, China. Clinical Laboratory, Huai'an First People's Hospital, Nanjing Medical University, Huai'an, China. Department of Orthopedics, Huai'an First People's Hospital, Nanjing Medical University, Huai'an, China. Electronic address: huaiaifengjidr@163.com. Department of Orthopedics, Huai'an First People's…	Dexamethasone (Dex) induces direct cytotoxicity to cultured osteoblasts. The benzimidazole derivative compound 991 ("C991") is a novel and highly-efficient AMP-activated protein kinase (AMPK) activator. Here, in both MC3T3-E1 osteoblastic cells and primary murine osteoblasts, treatment with C991 activated AMPK signaling, and significantly attenuated Dex-induced apoptotic and non-apoptotic cell de…
rayyan-120368459	Genetic polymorphism of heme oxygenase 1 promoter in the occurrence and severity of chronic obstructive pulmonary disease: a meta-analysis	2017			J. Cell. Mol. Med.	1582-1838	21	5	894-903	Zhou, Hongbin and Ying, Xiwang and Liu, Yuanshun and Ye, Sa and Yan, Jianping and Li, Yaqing	["http://dx.doi.org/10.1111/jcmm.13028", "https://www.ncbi.nlm.nih.gov/pubmed/27998018", "https://www.ncbi.nlm.nih.gov/pmc/articles/PMC5387120", "https://doi.org/10.1111/jcmm.13028", "http://ovidsp.ovid.com/ovidweb.cgi?T=JS&PAGE=reference&D=med14&NEWS=N&AN=27998018", "http://onlinelibrary.wiley.com/journal/10.1111/(ISSN)1582-4934", "http://ovidsp.ovid.com/ovidweb.cgi?T=JS&PAGE=reference&D=emed18&…		Blackwell Publishing Inc. (E-mail: subscrip@blackwellpub.com)	Department of Respiratory Medicine, Zhejiang Provincial People's Hospital, Hangzhou, Zhejiang, China. United States	Heme oxygenase 1 (HMOX1) plays an important role in the development of chronic obstructive pulmonary disease (COPD). However, the association of HMOX1 length polymorphism in promoter region to the risk and severity of COPD has not been well studied. In this study, we searched the databases including PubMed, EMBASE, Cochrane Library and China National Knowledge Infrastructure (CNKI) and extracted …
rayyan-120368460	Analysis of polymorphism and hepatic expression of duodenal cytochrome b in chronic hepatitis C	2017			J. Gastroenterol. Hepatol.	0815-9319	32	2	482-486	Rudnicka, Alina and Woziwodzka, Anna and WrÃ³blewska, Anna and Rybicka, Magda and Bielawski, Krzysztof P and Sikorska, Katarzyna and Bernat, Agnieszka	["http://dx.doi.org/10.1111/jgh.13495", "https://www.ncbi.nlm.nih.gov/pubmed/27439017", "https://doi.org/10.1111/jgh.13495", "http://ovidsp.ovid.com/ovidweb.cgi?T=JS&PAGE=reference&D=med14&NEWS=N&AN=27439017", "http://www3.interscience.wiley.com/journal/118533731/toc", "http://ovidsp.ovid.com/ovidweb.cgi?T=JS&PAGE=reference&D=emed18&NEWS=N&AN=614519339"]		Blackwell Publishing (E-mail: info@asia.blackpublishing.com.au)	Department of Molecular Diagnostics, Intercollegiate Faculty of Biotechnology, University of Gdansk-Medical University of Gdansk, Gdansk, Poland. Department of Tropical Medicine and Epidemiology, Medical University of Gdansk, Gdynia, Poland. Department of Infectious Diseases, Medical University of Gdansk, Gdansk, Poland. Australia	BACKGROUND AND AIM: Pathological iron overload is commonly found in chronic hepatitis C (CHC) patients and considered as a negative prognostic factor of the disease. A single nucleotide polymorphism (SNP) rs884409 in duodenal cytochrome b gene (CYBRD1) is implicated in the pathogenesis of hemochromatosis. In our study we investigated the impact of the CYBRD1 genotype and expression on iron overlo…
rayyan-120368461	Effects of Glycyrrhetinic Acid on GSH Synthesis Induced by Realgar in the Mouse Hippocampus: Involvement of System [Formula: see text], System [Formula: see text], MRP-1, and Nrf2	2017			Mol. Neurobiol.	0893-7648	54	4	3102-3116	Wang, Yan-Lei and Chen, Mo and Huo, Tao-Guang and Zhang, Ying-Hua and Fang, Ying and Feng, Cong and Wang, Shou-Yun and Jiang, Hong	["http://dx.doi.org/10.1007/s12035-016-9859-5", "https://www.ncbi.nlm.nih.gov/pubmed/27039309", "https://dx.doi.org/10.1007/s12035-016-9859-5", "http://ovidsp.ovid.com/ovidweb.cgi?T=JS&PAGE=reference&D=med14&NEWS=N&AN=27039309", "http://link.springer.com/10.1007/s12035-016-9859-5", "http://www.springer.com/biomed/neuroscience/journal/12035", "http://ovidsp.ovid.com/ovidweb.cgi?T=JS&PAGE=reference…		Springer Science and Business Media LLC	Department of Health Laboratory Technology, School of Public health, China Medical University, Shenyang, 110122, People's Republic of China.; School of Basic Medical Sciences, North China University of Science and Technology, Tangshan, 063009, People's Republic of China.; Department of Health Laboratory Technology, School of Public health, China Medical University, Shenyang, 110122, People's Repu…	Realgar, a type of mineral drug-containing arsenic, exhibits neurotoxicity. Brain glutathione (GSH) is crucial to protect the nervous system and to resist arsenic toxicity. Therefore, the main aim of this study was to explore the neurotoxic mechanisms of realgar and the protective effects of glycyrrhetinic acid (GA) by observing the effects of GA on the hippocampal GSH biosynthetic pathway after …
rayyan-120368462	Genetic variants of nuclear factor erythroid-derived 2-like 2 associated with the complications in Han descents with type 2 diabetes mellitus of Northeast China	2016			J. Cell. Mol. Med.	1582-1838	20	11	2078-2088	Xu, Xiaohong and Sun, Jing and Chang, Xiaomin and Wang, Ji and Luo, Manyu and Wintergerst, Kupper A and Miao, Lining and Cai, Lu	["http://dx.doi.org/10.1111/jcmm.12900", "https://www.ncbi.nlm.nih.gov/pubmed/27374075", "https://www.ncbi.nlm.nih.gov/pmc/articles/PMC5082403", "https://doi.org/10.1111/jcmm.12900", "http://ovidsp.ovid.com/ovidweb.cgi?T=JS&PAGE=reference&D=med13&NEWS=N&AN=27374075", "http://onlinelibrary.wiley.com/journal/10.1111/(ISSN)1582-4934", "http://ovidsp.ovid.com/ovidweb.cgi?T=JS&PAGE=reference&D=emed17&…		Blackwell Publishing Inc. (E-mail: subscrip@blackwellpub.com)	Department of Gynecology and Obstetrics, Second Hospital of Jilin University, Changchun, China. Department of Nephropathy, Second Hospital of Jilin University, Changchun, China. Kosair Children's Hospital Research Institute, Department of Pediatrics, University of Louisville, Louisville, KY, USA. Division of Endocrinology, Department of Pediatrics, University of Louisville, Louisville, KY, USA. W…	The transcription factor nuclear factor erythroid 2-like 2 (NFE2L2) is essential for preventing type 2 diabetes mellitus (T2DM)-induced complications in animal models. This case and control study assessed genetic variants of NFE2L2 for associations with T2DM and its complications in Han Chinese volunteers. T2DM patients with (n = 214) or without (n = 236) complications, or healthy controls (n = 3…
rayyan-120368463	Association of heme oxygenase-1 polymorphisms with cancer risk: A systematic review and meta-analysis	2015			J. BUON	1107-0625	20	4	1142-1153	Luo, Haiqing and Shao, Yiming and Yao, Na and Chen, Xiaoyi and Hu, Liren and He, Taiping	["https://www.ncbi.nlm.nih.gov/pubmed/26416069", "https://www.jbuon.com/archive/20-4-1142.pdf", "http://ovidsp.ovid.com/ovidweb.cgi?T=JS&PAGE=reference&D=med12&NEWS=N&AN=26416069", "http://bu-on.org/jbuon/", "http://ovidsp.ovid.com/ovidweb.cgi?T=JS&PAGE=reference&D=emed16&NEWS=N&AN=606309703"]		Zerbinis Publications (E-mail: nasisath@gmail.com)	Oncology Center, the Affiliated Hospital of Guangdong Medical University, Zhanjiang, 524001, China. Greece	PURPOSE: Observational studies have recently focused on the association between heme oxygenase-1 (HMOX1) gene promoter polymorphisms and cancer risk. However, conflicting results have been obtained. To derive a precise estimate of the association, a systematic review and meta-analysis were conducted. METHODS: This study followed the guidelines for Preferred Reporting Items for Systematic Reviews …
rayyan-120368464	Amelioration of nicotinamide adenine dinucleotide phosphate-oxidase mediated stress reduces cell death after blast-induced traumatic brain injury	2015			Transl. Res.	1931-5244	166	6	509-528.e1	Lucke-Wold, Brandon P and Naser, Zachary J and Logsdon, Aric F and Turner, Ryan C and Smith, Kelly E and Robson, Matthew J and Bailes, Julian E and Lee, John M and Rosen, Charles L and Huber, Jason D	["http://dx.doi.org/10.1016/j.trsl.2015.08.005", "https://www.ncbi.nlm.nih.gov/pubmed/26414010", "https://linkinghub.elsevier.com/retrieve/pii/S1931-5244(15)00291-1", "http://ovidsp.ovid.com/ovidweb.cgi?T=JS&PAGE=reference&D=med12&NEWS=N&AN=26414010", "http://www.sciencedirect.com/science/journal/19315244", "http://ovidsp.ovid.com/ovidweb.cgi?T=JS&PAGE=reference&D=emed16&NEWS=N&AN=607404269"]		Mosby Inc. (E-mail: customerservice@mosby.com)	Department of Neurosurgery, West Virginia University School of Medicine, Morgantown, WVa; The Center for Neuroscience, West Virginia University School of Medicine, Morgantown, WVa. Department of Neurosurgery, West Virginia University School of Medicine, Morgantown, WVa; The Center for Neuroscience, West Virginia University School of Medicine, Morgantown, WVa; Department of Medicine, Professional …	A total of 1.7 million traumatic brain injuries (TBIs) occur each year in the United States, but available pharmacologic options for the treatment of acute neurotrauma are limited. Oxidative stress is an important secondary mechanism of injury that can lead to neuronal apoptosis and subsequent behavioral changes. Using a clinically relevant and validated rodent blast model, we investigated how ni…
rayyan-120368465	Anti-inflammatory and heme oxygenase-1 inducing activities of lanostane triterpenes isolated from mushroom Ganoderma lucidum in RAW264.7 cells	2014			Toxicol. Appl. Pharmacol.	0041-008X	280	3	434-442	Choi, Solip and Nguyen, Van Thu and Tae, Nara and Lee, Suhyun and Ryoo, Sungwoo and Min, Byung-Sun and Lee, Jeong-Hyung	["http://dx.doi.org/10.1016/j.taap.2014.09.007", "https://www.ncbi.nlm.nih.gov/pubmed/25239868", "https://linkinghub.elsevier.com/retrieve/pii/S0041-008X(14)00340-8", "http://ovidsp.ovid.com/ovidweb.cgi?T=JS&PAGE=reference&D=med11&NEWS=N&AN=25239868", "http://www.elsevier.com/inca/publications/store/6/2/2/9/5/1/index.htt", "http://ovidsp.ovid.com/ovidweb.cgi?T=JS&PAGE=reference&D=emed15&NEWS=N&AN…		Academic Press Inc. (E-mail: apjcs@harcourt.com)	Department of Biochemistry, College of Natural Sciences, Kangwon National University, Chuncheon, Gangwon-Do 200-701, Republic of Korea. College of Pharmacy, Catholic University of Daegu, Gyeongsan 712-702, Republic of Korea. Department of Biological Sciences, College of Natural Sciences, Kangwon National University, Chuncheon, Gangwon-Do 200-701, Republic of Korea. Department of Biochemistry, Col…	Ganoderma lucidum is a popular medicinal mushroom used in traditional medicine for preventing or treating a variety of diseases. In the present study, we investigated the anti-inflammatory and heme oxygenase (HO)-1 inducing effects of 12 lanostane triterpenes from G. lucidum in RAW264.7 cells. Of these, seven triterpenes, butyl lucidenateE2, butyl lucidenateD2 (GT-2), butyl lucidenate P, butyl lu…
rayyan-120368467	Association of functional heme oxygenase-1 gene promoter polymorphism with renal transplantation outcomes	2007			Am. J. Transplant	1600-6135	7	4	908-913	Courtney, A E and McNamee, P T and Middleton, D and Heggarty, S and Patterson, C C and Maxwell, A P	["http://dx.doi.org/10.1111/j.1600-6143.2006.01726.x", "https://www.ncbi.nlm.nih.gov/pubmed/17391133", "https://doi.org/10.1111/j.1600-6143.2006.01726.x", "http://ovidsp.ovid.com/ovidweb.cgi?T=JS&PAGE=reference&D=med6&NEWS=N&AN=17391133", "https://pubmed.ncbi.nlm.nih.gov/17391133"]			Nephrology Research Group, Queen's University of Belfast, and Regional Nephrology Unit, Belfast City Hospital, Belfast BT9 7AB, UK. aecourtney@doctors.org.uk United States	Heme oxygenase-1 (HO-1) is a cytoprotective molecule and increased expression in experimental transplant models correlates with reduced graft injury. A functional dinucleotide repeat (GT)(n) polymorphism, within the HO-1 promoter, regulates gene expression; a short number of repeats (S-allele <25) increases transcription. The role of this HO-1 gene promoter polymorphism on renal transplant outcom…	Comment in (CIN)
rayyan-120368468	Role of NF-kappaB and p38 MAP kinase signaling pathways in the lipopolysaccharide-dependent activation of heme oxygenase-1 gene expression	2004			Antioxid. Redox Signal.	1523-0864	6	5	802-810	Wijayanti, Nastiti and Huber, Sebastian and Samoylenko, Anatoly and Kietzmann, Thomas and Immenschuh, Stephan	["http://dx.doi.org/10.1089/ars.2004.6.802", "https://www.ncbi.nlm.nih.gov/pubmed/15345139", "https://www.liebertpub.com/doi/10.1089/ars.2004.6.802?url_ver=Z39.88-2003&rfr_id=ori:rid:crossref.org&rfr_dat=cr_pub%3dpubmed", "http://ovidsp.ovid.com/ovidweb.cgi?T=JS&PAGE=reference&D=med5&NEWS=N&AN=15345139", "http://ovidsp.ovid.com/ovidweb.cgi?T=JS&PAGE=reference&D=emed8&NEWS=N&AN=39714412"]			Institut fÃ¼r Klinische Chemie und Pathobiochemie, Justus-Liebig-UniversitÃ¤t Giessen, D-35392 Giessen, Germany. United States	Heme oxygenase (HO)-1 is the inducible isoform of the rate-limiting enzyme of heme degradation, which is up-regulated by a host of stress stimuli. The bacterial cell membrane component lipopolysaccharide (LPS) is a prototypical activator of monocytic cells. Here, it is shown that LPS induced the endogenous HO-1 gene expression in RAW264.7 monocytic cells. To investigate the molecular mechanisms o…
rayyan-120368469	The binding sites on human heme oxygenase-1 for cytochrome p450 reductase and biliverdin reductase	2003			J. Biol. Chem.	0021-9258	278	22	20069-20076	Wang, Jinling and de Montellano, Paul R Ortiz	["http://dx.doi.org/10.1074/jbc.M300989200", "https://www.ncbi.nlm.nih.gov/pubmed/12626517", "https://linkinghub.elsevier.com/retrieve/pii/M300989200", "http://www.jbc.org/cgi/pmidlookup?view=long&pmid=12626517", "http://ovidsp.ovid.com/ovidweb.cgi?T=JS&PAGE=reference&D=med5&NEWS=N&AN=12626517", "http://www.jbc.org/content/278/22/20069.abstract", "https://www.jbc.org/content/278/22/20069"]			Department of Pharmaceutical Chemistry, University of California, San Francisco 94143-2280, USA. United States	Human heme oxygenase-1 (hHO-1) catalyzes the NADPH-cytochrome P450 reductase-dependent oxidation of heme to biliverdin, CO, and free iron. The biliverdin is subsequently reduced to bilirubin by biliverdin reductase. Earlier kinetic studies suggested that biliverdin reductase facilitates the release of biliverdin from hHO-1 (Liu, Y., and Ortiz de Montellano, P. R. (2000) J. Biol. Chem. 275, 5297-5…
rayyan-120368470	The providence mutation (Î²K82D) in human hemoglobin substantially reduces Î²Cysteine 93 oxidation and oxidative stress in endothelial cells	2020			Int. J. Mol. Sci.	1661-6596	21	24	9453	Jana, Sirsendu and Strader, Michael Brad and Alayash, Abdu I	["https://www.mdpi.com/1422-0067/21/24/9453", "http://dx.doi.org/10.3390/ijms21249453", "https://www.ncbi.nlm.nih.gov/pubmed/33322551", "https://www.ncbi.nlm.nih.gov/pmc/articles/PMC7763657", "http://ovidsp.ovid.com/ovidweb.cgi?T=JS&PAGE=reference&D=emexc&NEWS=N&AN=2005596318", "https://www.mdpi.com/resolver?pii=ijms21249453", "http://ovidsp.ovid.com/ovidweb.cgi?T=JS&PAGE=reference&D=prem&NEWS=N&…		MDPI AG	Laboratory of Biochemistry and Vascular Biology, Center for Biologics Evaluation and Research, Food and Drug Administration (FDA), Silver Spring, MD 20993, USA. Switzerland	The highly toxic oxidative transformation of hemoglobin (Hb) to the ferryl state (HbFe4+) is known to occur in both in vitro and in vivo settings. We recently constructed oxidatively stable human Hbs, based on the Hb Providence (Î²K82D) mutation in sickle cell Hb (Î²E6V/Î²K82D) and in a recombinant crosslinked Hb (rHb0.1/Î²K82D). Using High Resolution Accurate Mass (HRAM) mass spectrometry, we fi…
rayyan-120368471	Heme oxygenase-2 is post-translationally regulated by heme occupancy in the catalytic site	2020			J. Biol. Chem.	0021-9258	295	50	17227-17240	Liu, Liu and Dumbrepatil, Arti B and Fleischhacker, Angela S and Marsh, E Neil G and Ragsdale, Stephen W	["http://dx.doi.org/10.1074/jbc.RA120.014919", "https://www.ncbi.nlm.nih.gov/pubmed/33051205", "https://linkinghub.elsevier.com/retrieve/pii/RA120.014919", "http://www.jbc.org/cgi/pmidlookup?view=long&pmid=33051205", "https://www.jbc.org/content/295/50/17227.full.pdf", "http://ovidsp.ovid.com/ovidweb.cgi?T=JS&PAGE=reference&D=emexc&NEWS=N&AN=2010327877", "http://ovidsp.ovid.com/ovidweb.cgi?T=JS&P…		American Society for Biochemistry and Molecular Biology Inc.	Department of Biological Chemistry, University of Michigan, Ann Arbor, Michigan, USA. Department of Chemistry, College of Literature, Science and Arts, University of Michigan, Ann Arbor, Michigan, USA. Department of Biological Chemistry, University of Michigan, Ann Arbor, Michigan, USA sragsdal@umich.edu. United States	Heme oxygenase-2 (HO2) and -1 (HO1) catalyze heme degradation to biliverdin, CO, and iron, forming an essential link in the heme metabolism network. Tight regulation of the cellular levels and catalytic activities of HO1 and HO2 is important for maintaining heme homeostasis. HO1 expression is transcriptionally regulated; however, HO2 expression is constitutive. How the cellular levels and activit…
rayyan-120368472	Tetramethylpyrazine nitrone improves motor dysfunction and pathological manifestations by activating the PGC-1Î±/Nrf2/HO-1 pathway in ALS mice	2021			Neuropharmacology	0028-3908	182	108380	108380	Wen, Jing and Li, Shangming and Zheng, Chengyou and Wang, Fengjiao and Luo, Yangwen and Wu, Liangmiao and Cao, Jie and Guo, Baojian and Yu, Pei and Zhang, Gaoxiao and Li, Shupeng and Sun, Yewei and Yang, Xifei and Zhang, Zaijun and Wang, Yuqiang	["https://linkinghub.elsevier.com/retrieve/pii/S0028390820304482", "http://dx.doi.org/10.1016/j.neuropharm.2020.108380", "https://www.ncbi.nlm.nih.gov/pubmed/33152451", "http://www.elsevier.com/locate/neuropharm", "http://ovidsp.ovid.com/ovidweb.cgi?T=JS&PAGE=reference&D=emexc&NEWS=N&AN=2008480965", "https://linkinghub.elsevier.com/retrieve/pii/S0028-3908(20)30448-2", "http://ovidsp.ovid.com/ovid…		Elsevier BV	Institute of New Drug Research, International Cooperative Laboratory of Traditional Chinese Medicine Modernization and Innovative Drug Development of Chinese Ministry of Education, Jinan University College of Pharmacy, Guangzhou, China.; School of Chemical Biology and Biotechnology, Peking University Shenzhen Graduate School, Shenzhen, China.; Institute of New Drug Research, International Coopera…	Amyotrophic lateral sclerosis (ALS) is a fatal neurodegenerative disease characterized by progressive loss of upper and lower motor neurons that results in skeletal muscle atrophy, weakness and paralysis. Oxidative stress plays a key role in the pathogenesis of ALS, including familial forms of the disease arising from mutation of the gene coding for superoxide dismutase (SOD1). We have used the S…
rayyan-120368473	Hippocampal Lipocalin 2 Is Associated With Neuroinflammation and Iron-Related Oxidative Stress in ob/ob Mice	2020			J. Neuropathol. Exp. Neurol.	0022-3069	79	5	530-541	Jin, Zhen and Kim, Kyung Eun and Shin, Hyun Joo and Jeong, Eun Ae and Park, Kyung-Ah and Lee, Jong Youl and An, Hyeong Seok and Choi, Eun Bee and Jeong, Jae Hun and Kwak, Woori and Roh, Gu Seob	["http://dx.doi.org/10.1093/jnen/nlaa017", "https://www.ncbi.nlm.nih.gov/pubmed/32296847", "https://academic.oup.com/jnen/article-lookup/doi/10.1093/jnen/nlaa017", "http://journals.lww.com/jneuropath", "http://ovidsp.ovid.com/ovidweb.cgi?T=JS&PAGE=reference&D=emexc&NEWS=N&AN=631867172", "http://ovidsp.ovid.com/ovidweb.cgi?T=JS&PAGE=reference&D=medl&NEWS=N&AN=32296847"]		Oxford University Press	Department of Anatomy and Convergence Medical Science, College of Medicine, Institute of Health Sciences, Bio Anti-aging Medical Research Center, Gyeongsang National University, Jinju-si, Gyeongnam, Republic of Korea (ZJ, KEK, HJS, EAJ, K-AP, JYL, HSA, EBC, JHJ, WK, GSR). C&K Genomics, Inc., Seoul, Republic of Korea. United States	Obesity causes brain injuries with inflammatory and structural changes, leading to neurodegeneration. Although increased circulating lipocalin 2 (LCN2) level has been implicated in neurodegenerative diseases, the precise mechanism of neurodegeneration in obesity is not clear. Here, we investigated whether LCN2-mediated signaling promotes neurodegeneration in the hippocampus of leptin-deficient ob…
rayyan-120368474	Association between genetic polymorphism of heme oxygenase 1 promoter and neonatal hyperbilirubinemia: a meta-analysis	2021			J. Matern. Fetal. Neonatal Med.	1476-7058	34	1	2023-12-01	Zhou, Jin-Fu and Luo, Jin-Ying and Zhu, Wen-Bin and Yang, Chang-Yi and Zeng, Ying-Lin and Qiu, Xiao-Long	["https://www.tandfonline.com/doi/full/10.1080/14767058.2019.1570115", "http://dx.doi.org/10.1080/14767058.2019.1570115", "https://www.tandfonline.com/loi/ijmf20", "http://ovidsp.ovid.com/ovidweb.cgi?T=JS&PAGE=reference&D=emexc&NEWS=N&AN=626205089", "https://www.ncbi.nlm.nih.gov/pubmed/30700176", "http://ovidsp.ovid.com/ovidweb.cgi?T=JS&PAGE=reference&D=prem6&NEWS=N&AN=30700176"]		Informa UK Limited	Center of Neonatal Screening, Fujian Provincial Maternity and Childrenâ€™s Hospital, Affiliated Hospital of Fujian Medical University, Fuzhou, China;; Department of Gynaecology and Obstetrics, Fujian Provincial Maternity and Childrenâ€™s Hospital, Affiliated Hospital of Fujian Medical University, Fuzhou, China;; Department of Neonatology, Fujian Provincial Maternity and Childrenâ€™s Hospital, Aff…	Objective: The association between a (GT)n dinucleotide length polymorphism in the promoter region of heme oxygenase 1 (HMOX1) and the risk of neonatal hyperbilirubinemia remains controversial. This meta-analysis was, therefore, performed with aims to examine the correlation between the HMOX1 (GT)n repeat length polymorphism and neonatal hyperbilirubinemia susceptibility.Materials and methods: We…
rayyan-120368475	Haem oxygenases play a pivotal role in placental physiology and pathology	2020			Hum. Reprod. Update	1355-4786	26	5	634-649	Peoc'h, Katell and Puy, Vincent and Fournier, Thierry	["http://dx.doi.org/10.1093/humupd/dmaa014", "https://www.ncbi.nlm.nih.gov/pubmed/32347305", "https://academic.oup.com/humupd/article-lookup/doi/10.1093/humupd/dmaa014", "http://humupd.oxfordjournals.org/", "http://ovidsp.ovid.com/ovidweb.cgi?T=JS&PAGE=reference&D=emexc&NEWS=N&AN=2008415260", "http://ovidsp.ovid.com/ovidweb.cgi?T=JS&PAGE=reference&D=medl&NEWS=N&AN=32347305"]		Oxford University Press	UniversitÃ© de Paris, Laboratory of Excellence GR-Ex, Centre de Recherche sur l'Inflammation, INSERM U1149, UFR de MÃ©decine Bichat, 75018 Paris, France. Assistance Publique des HÃ´pitaux de Paris, APHP Nord, Paris, France. Reproductive Biology Unit CECOS, Paris-Saclay University, Antoine BÃ©clÃ¨re Hospital, APHP, Clamart 92140, France. Laboratoire de DÃ©veloppement des Gonades, UMRE008 StabilitÃ…	BACKGROUND: Haem oxygenases (HO) catabolise haem, which is the prosthetic group of numerous haemoproteins. Thus, multiple primary cellular pathways and functions rely on haem availability. HO exists in two isoforms, both expressed in the placenta, namely HO-1 and HO-2, the first being inducible. Haem oxygenases, particularly HO-1, have garnered specific interest in the field of physiological and …
rayyan-120368476	Activation of HMGB1-TLR4 pathway and inflammasome contribute to enhanced inflammatory response in extended criteria and kidneys with KDPI â‰¥85	2020			Transplantation	0041-1337	104	4	724-730	Florim, Greiciane M S and Caldas, Heloisa C and GonÃ§alves, Naiane N and Bueno, Giovanna O B E and Baptista, Maria A S F and Fernandes-Charpiot, Ida M M and Abbud-Filho, Mario	["http://journals.lww.com/10.1097/TP.0000000000003048", "http://dx.doi.org/10.1097/TP.0000000000003048", "https://www.ncbi.nlm.nih.gov/pubmed/31764760", "http://journals.lww.com/transplantjournal/pages/default.aspx", "http://ovidsp.ovid.com/ovidweb.cgi?T=JS&PAGE=reference&D=emexc&NEWS=N&AN=631564646", "https://doi.org/10.1097/TP.0000000000003048", "http://ovidsp.ovid.com/ovidweb.cgi?T=JS&PAGE=ref…		Ovid Technologies (Wolters Kluwer Health)	Laboratory of Immunology and Experimental Transplantation - LITEX, Medical School of Sao Jose do Rio Preto (FAMERP), Department of Medicine/Nephrology, Sao Jose do Rio Preto, SÃ£o Paulo, Brazil.; Laboratory of Immunology and Experimental Transplantation - LITEX, Medical School of Sao Jose do Rio Preto (FAMERP), Department of Medicine/Nephrology, Sao Jose do Rio Preto, SÃ£o Paulo, Brazil.; Kidney …	BACKGROUND: Metrics for evaluating low-quality kidneys have failed to predict outcomes or reduce the kidney refusal and discard rates. Kidneys from extended-criteria donors (ECDs) and kidneys with â‰¥85% kidney donor profile indexes (KDPIs) might have different sensitivities to the proinflammatory milieu generated by brain death. We aimed to identify gene expression profile differences in innate …	Comment in (CIN)
rayyan-120368477	CPT1A plays a key role in the development and treatment of multiple sclerosis and experimental autoimmune encephalomyelitis	2019			Sci. Rep.	2045-2322	9	1	13299	MÃ¸rkholt, Anne SkÃ¸ttrup and Trabjerg, Michael Sloth and Oklinski, Michal Krystian Egelund and Bolther, Luise and Kroese, Lona John and Pritchard, Colin Eliot Jason and Huijbers, Ivo Johan and Nieland, John Dirk Vestergaard	["http://dx.doi.org/10.1038/s41598-019-49868-6", "https://www.ncbi.nlm.nih.gov/pubmed/31527712", "https://www.ncbi.nlm.nih.gov/pmc/articles/PMC6746708", "https://doi.org/10.1038/s41598-019-49868-6", "http://ovidsp.ovid.com/ovidweb.cgi?T=JS&PAGE=reference&D=emexc&NEWS=N&AN=629350050", "http://ovidsp.ovid.com/ovidweb.cgi?T=JS&PAGE=reference&D=medl&NEWS=N&AN=31527712"]		NLM (Medline)	Department of Health Science and Technology, Aalborg University, Fredrik Bajers Vej 7, 9220, Aalborg, Denmark. Mouse Clinic for Cancer and Aging Research, Transgenic Facility, The Netherlands Cancer Institute, Plesmanlaan 121, 1066 CX, Amsterdam, Netherlands. Department of Health Science and Technology, Aalborg University, Fredrik Bajers Vej 7, 9220, Aalborg, Denmark. jdn@hst.aau.dk. United Kingd…	Human mutations in carnitine palmitoyl transferase 1A (CPT1A) are correlated with a remarkably low prevalence of multiple sclerosis (MS) in Inuits (P479L) and Hutterites (G710E). To elucidate the role of CPT1A, we established a Cpt1a P479L mouse strain and evaluated its sensitivity to experimental autoimmune encephalomyelitis (EAE) induction. Since CPT1a is a key molecule in lipid metabolism, we …
rayyan-120368479	Role of cGMP in carbon monoxide-induced cerebral vasodilation in piglets	2004			Am. J. Physiol. Heart Circ. Physiol.	0363-6135	286	1	H304-9	Koneru, Padmaja and Leffler, Charles W	["http://dx.doi.org/10.1152/ajpheart.00810.2003", "https://www.ncbi.nlm.nih.gov/pubmed/14684363", "https://journals.physiology.org/doi/10.1152/ajpheart.00810.2003?url_ver=Z39.88-2003&rfr_id=ori:rid:crossref.org&rfr_dat=cr_pub%3dpubmed", "https://www.physiology.org/loi/ajpheart", "http://ovidsp.ovid.com/ovidweb.cgi?T=JS&PAGE=reference&D=emexc&NEWS=N&AN=38049493", "http://ovidsp.ovid.com/ovidweb.cg…		American Physiological Society	Department of Physiology, University of Tennessee, 894 Union Ave., Rm. 426, Memphis, TN 38163, USA. United States	The hypothesis was addressed that CO-induced cerebral vasodilation requires a permissive cGMP signal that can be produced by nitric oxide (NO). Anesthetized piglets were implanted with cranial windows for measurement of pial arteriolar responses to stimuli. Pial arterioles dilated in response to isoproterenol (Iso), sodium nitroprusside (SNP), and CO or the CO-releasing molecule Mn2(CO)10 [dimang…
rayyan-120368480	Heme oxygenase-1 polymorphism associated with severity of chronic obstructive pulmonary disease	2007			Chin. Med. J.	0366-6999	120	1	2016-12-01	Fu, Wei-Ping and Zhao, Zhi-Huan and Fang, Li-Zhou and Sun, Chang and Liu, Lin and Zhang, Jian-Qin and Zhang, Ya-Ping and Dai, Lu-Ming	["https://www.ncbi.nlm.nih.gov/pubmed/17254481", "https://Insights.ovid.com/pubmed?pmid=17254481", "http://www.cmj.org/Periodical/PaperList.asp?id=LW200714519192405087", "http://ovidsp.ovid.com/ovidweb.cgi?T=JS&PAGE=reference&D=emexc&NEWS=N&AN=46117577", "http://dx.doi.org/10.1097/00029330-200701010-00003", "http://ovidsp.ovid.com/ovidweb.cgi?T=JS&PAGE=reference&D=med6&NEWS=N&AN=17254481"]		Chinese Medical Association	Department of Respiratory Critical Care Medicine, First Affiliated Hospital of Kunming Medical College, Kunming 650032, China. China	BACKGROUND: Recent studies have suggested that susceptibility to chronic obstructive pulmonary disease (COPD) might be related to the length polymorphism of (GT)(n) repeat in the 5'-flanking region of heme oxygenase-1 (HOX-1) gene. However, there has been no research about the relationship between the polymorphism of HOX-1 gene and severity of COPD. METHODS: The polymorphism of HOX-1 gene in 452 …
rayyan-120368481	rt269I Type of Hepatitis B Virus (HBV) Leads to HBV e Antigen Negative Infections and Liver Disease Progression via Mitochondrial Stress Mediated Type I Interferon Production in Chronic Patients With Genotype C Infections	2019			Front. Immunol.	1664-3224	10		1735	Lee, So-Young and Choi, Yu-Min and Oh, Song-Ji and Yang, Soo-Bin and Lee, Junhyeok and Choe, Won-Hyeok and Kook, Yoon-Hoh and Kim, Bum-Joon	["http://dx.doi.org/10.3389/fimmu.2019.01735", "https://www.ncbi.nlm.nih.gov/pubmed/31402915", "https://www.ncbi.nlm.nih.gov/pmc/articles/PMC6677150", "https://doi.org/10.3389/fimmu.2019.01735", "http://ovidsp.ovid.com/ovidweb.cgi?T=JS&PAGE=reference&D=emexc&NEWS=N&AN=629063841", "http://ovidsp.ovid.com/ovidweb.cgi?T=JS&PAGE=reference&D=medl&NEWS=N&AN=31402915"]		NLM (Medline)	Department of Biomedical Sciences, Microbiology and Immunology and Liver Research Institute, College of Medicine, Seoul National University, Seoul, South Korea. Department of Internal Medicine, Konkuk University School of Medicine, Seoul, South Korea. Switzerland	Hepatitis B virus infection is a serious global health problem and causes life-threatening liver disease. In particular, genotype C shows high prevalence and severe liver disease compared with other genotypes. However, the underlying mechanisms regarding virological traits still remain unclear. This study investigated the clinical factors and capacity to modulate Type I interferon (IFN-I) between…
rayyan-120368482	An X-chromosome linked mouse model (Ndufa1S55A) for systemic partial Complex I deficiency for studying predisposition to neurodegeneration and other diseases	2017			Neurochem. Int.	0197-0186	109		78-93	Kim, Chul and Potluri, Prasanth and Khalil, Ahmed and Gaut, Daria and McManus, Meagan and Compton, Shannon and Wallace, Douglas C and Yadava, Nagendra	["http://dx.doi.org/10.1016/j.neuint.2017.05.003", "https://www.ncbi.nlm.nih.gov/pubmed/28506826", "https://linkinghub.elsevier.com/retrieve/pii/S0197-0186(17)30060-8", "http://www.elsevier.com/locate/neuint", "http://ovidsp.ovid.com/ovidweb.cgi?T=JS&PAGE=reference&D=emexb&NEWS=N&AN=616336990", "http://ovidsp.ovid.com/ovidweb.cgi?T=JS&PAGE=reference&D=medc&NEWS=N&AN=28506826"]		Elsevier Ltd	Pioneer Valley Life Sciences Institute, Springfield, MA 01199, USA. Center for Mitochondrial and Epigenomic Medicine at the Children's Hospital of Philadelphia, Philadelphia, PA 19104, USA. Pioneer Valley Life Sciences Institute, Springfield, MA 01199, USA; Division of Endocrinology, Diabetes & Metabolism at Baystate Medical Center, Tufts University School of Medicine, Springfield, MA 01199, USA.…	The respiratory chain Complex I deficiencies are the most common cause of mitochondrial diseases. Complex I biogenesis is controlled by 58 genes and at least 47 of these cause mitochondrial disease in humans. Two of these are X-chromosome linked nuclear (nDNA) genes (NDUFA1 and NDUFB11), and 7 are mitochondrial (mtDNA, MT-ND1-6, -4L) genes, which may be responsible for sex-dependent variation in …
rayyan-120368483	A microsatellite polymorphism in the heme oxygenase-1 gene promoter is associated with increased bilirubin and HDL levels but not with coronary artery disease	2004			Thromb. Haemost.	0340-6245	91	1	155-161	Endler, Georg and Exner, Markus and Schillinger, Martin and Marculescu, Rodrig and Sunder-Plassmann, Raute and Raith, Marianne and Jordanova, Nelli and Wojta, Johann and Mannhalter, Christine and Wagner, Oswald F and Huber, Kurt	["http://dx.doi.org/10.1160/TH03-05-0291", "https://www.ncbi.nlm.nih.gov/pubmed/14691581", "http://www.thieme-connect.com/DOI/DOI?10.1160/TH03-05-0291", "http://www.thrombosis-online.com", "http://ovidsp.ovid.com/ovidweb.cgi?T=JS&PAGE=reference&D=emexb&NEWS=N&AN=38111232", "http://dx.doi.org/10.1160/th03-05-0291", "http://ovidsp.ovid.com/ovidweb.cgi?T=JS&PAGE=reference&D=med5&NEWS=N&AN=14691581"]		Schattauer GmbH	Clinical Institute for Medical and Chemical Laboratory Diagnostics, University of Vienna, Medical School, Vienna Austria. Germany	Heme oxygenase 1 (HO-1) is involved in the generation of the endogenous anti-oxidant bilirubin which exerts beneficial effects against arteriosclerosis. A (GT) repeat polymorphism in the HO-1 promoter region modulates HO-1 expression in response to oxidative stress. Recently, this polymorphism has been reported to protect from coronary artery disease in Orientals. We intended to confirm this obse…
rayyan-120368484	Pathway analysis of a genome-wide gene by air pollution interaction study in asthmatic children	2019			J. Expo. Sci. Environ. Epidemiol.	1559-0631	29	4	539-547	Ierodiakonou, Despo and Coull, Brent A and Zanobetti, Antonella and Postma, Dirkje S and Boezen, H Marike and Vonk, Judith M and McKone, Edward F and Schildcrout, Jonathan S and Koppelman, Gerard H and Croteau-Chonka, Damien C and Lumley, Thomas and Koutrakis, Petros and Schwartz, Joel and Gold, Diane R and Weiss, Scott T	["http://dx.doi.org/10.1038/s41370-019-0136-3", "https://www.ncbi.nlm.nih.gov/pubmed/31028280", "https://doi.org/10.1038/s41370-019-0136-3", "http://ovidsp.ovid.com/ovidweb.cgi?T=JS&PAGE=reference&D=emexb&NEWS=N&AN=627577238", "http://ovidsp.ovid.com/ovidweb.cgi?T=JS&PAGE=reference&D=medc&NEWS=N&AN=31028280"]		NLM (Medline)	Department of Epidemiology, University of Groningen, University Medical Center Groningen, Groningen, The Netherlands. desierod@gmail.com. Groningen Research Institute for Asthma and COPD, University of Groningen, University Medical Center Groningen, Groningen, The Netherlands. desierod@gmail.com. Department of Biostatistics, Harvard T.H. Chan School of Public Health, Boston, MA, United States. En…	OBJECTIVES: We aimed to investigate the role of genetics in the respiratory response of asthmatic children to air pollution, with a genome-wide level analysis of gene by nitrogen dioxide (NO2) and carbon monoxide (CO) interaction on lung function and to identify biological pathways involved. METHODS: We used a two-step method for fast linear mixed model computations for genome-wide association st…
rayyan-120368485	Genetic risk factors for essential tremor: A review	2020			Tremor Other Hyperkinet. Mov.	2160-8288	10		4	Siokas, Vasileios and Aloizou, Athina-Maria and Tsouris, Zisis and Liampas, Ioannis and Aslanidou, Paraskevi and Dastamani, Metaxia and Brotis, Alexandros G and Bogdanos, Dimitrios P and Hadjigeorgiou, Georgios M and Dardiotis, Efthimios	["https://tremorjournal.org/article/10.5334/tohm.67/", "http://dx.doi.org/10.5334/tohm.67", "https://www.ncbi.nlm.nih.gov/pubmed/32775018", "https://www.ncbi.nlm.nih.gov/pmc/articles/PMC7394223", "https://tremorjournal.org/articles/10.5334/tohm.67/", "http://ovidsp.ovid.com/ovidweb.cgi?T=JS&PAGE=reference&D=emexb&NEWS=N&AN=2004696631", "http://dx.doi.org/doi:10.5334/tohm.67", "http://ovidsp.ovid.…		Ubiquity Press, Ltd.	Department of Neurology, Laboratory of Neurogenetics, University Hospital of Larissa, Greece, Faculty of Medicine, School of Health Sciences, University of Thessaly, Larissa, GR.; Department of Neurosurgery, School of Medicine, University Hospital of Larissa, University of Thessaly, Larissa, GR.; Department of Rheumatology and Clinical Immunology, University General Hospital of Larissa, Faculty o…	Highlights: In the current review, we thoroughly reviewed 74 identified articles regarding genes and genetic loci that confer susceptibility to ET. Over 50 genes/genetic loci have been examined for possible association with ET, but consistent results failed to be reported raising the need for collaborative multiethnic studies. Background: Essential tremor (ET) is a common movement disorder, which…
rayyan-120368486	MicroRNA-34a Inhibition Alleviates Lung Injury in Cecal Ligation and Puncture Induced Septic Mice	2020			Front. Immunol.	1664-3224	11		1829	Chen, Song and Ding, Renyu and Hu, Ziwei and Yin, Xiaohan and Xiao, Feng and Zhang, Wei and Yan, Shijiao and Lv, Chuanzhu	["http://dx.doi.org/10.3389/fimmu.2020.01829", "https://www.ncbi.nlm.nih.gov/pubmed/32903604", "https://www.ncbi.nlm.nih.gov/pmc/articles/PMC7438583", "https://doi.org/10.3389/fimmu.2020.01829", "https://www.frontiersin.org/journals/immunology#", "http://ovidsp.ovid.com/ovidweb.cgi?T=JS&PAGE=reference&D=emexb&NEWS=N&AN=632685529", "http://ovidsp.ovid.com/ovidweb.cgi?T=JS&PAGE=reference&D=prem4&NE…		Frontiers Media S.A. (E-mail: info@frontiersin.org)	Department of Trauma Intensive Care Unit, The First Affiliated Hospital of Hainan Medical University, Haikou, China. Key Laboratory of Emergency and Trauma of Ministry of Education, Hainan Medical University, Haikou, China. Intensive Care Unit, The First Affiliated Hospital of China Medical University, Shenyang, China. Department of Critical Care Medicine, The Central Hospital Affiliated to Sheny…	Sepsis is the leading cause of death in intensive care units. MicroRNA-34a (miR-34a) is involved in sepsis progression, while its underlying mechanisms on sepsis-induced lung injury remain obscure. Oxidative stress, pyroptosis, and inhibition of autophagy can result in organ injury. MiR-34a has been reported to regulate oxidative stress and autophagy via inhibiting silent information regulator T1…
rayyan-120368487	A polymorphism located at an ATG transcription start site of the heme oxygenase-2 gene is associated with classical Parkinson's disease	2011			Pharmacogenet. Genomics	1744-6872	21	9	565-571	Ayuso, Pedro and MartÃ­nez, Carmen and Lorenzo-Betancor, Oswaldo and Pastor, Pau and Luengo, Antonio and JimÃ©nez-JimÃ©nez, FÃ©lix J and Alonso-Navarro, Hortensia and Villalba, Maria T and AgÃºndez, JosÃ© A G and GarcÃ­a-MartÃ­n, Elena	["http://dx.doi.org/10.1097/FPC.0b013e328348f729", "https://www.ncbi.nlm.nih.gov/pubmed/21709601", "https://doi.org/10.1097/FPC.0b013e328348f729", "http://journals.lww.com/jpharmacogenetics", "http://ovidsp.ovid.com/ovidweb.cgi?T=JS&PAGE=reference&D=emexb&NEWS=N&AN=51499844", "http://ovidsp.ovid.com/ovidweb.cgi?T=JS&PAGE=reference&D=med8&NEWS=N&AN=21709601"]		Lippincott Williams and Wilkins (E-mail: agents@lww.com)	Department of Biochemistry, Molecular Biology and Genetics, University of Extremadura, Badajoz, Spain. United Kingdom	AIM: Oxidative stress and iron deposition is related to Parkinson's disease (PD). Heme oxygenase 2 (HMOX2) catalyzes the cleavage of the heme ring to form biliverdin with release of iron and carbon monoxide. This study aims to analyze variations in the HMOX2 gene in patients with PD. MATERIALS AND METHODS: We mapped four single nucleotide polymorphisms (SNPs) and copy number variations of the HMO…
rayyan-120368488	Common variants of four bilirubin metabolism genes and their association with serum bilirubin and coronary artery disease in Chinese Han population	2009			Pharmacogenet. Genomics	1744-6872	19	4	310-318	Lin, Rong and Wang, Ying and Wang, Yi and Fu, Wenqing and Zhang, Dandan and Zheng, Hongxiang and Yu, Ting and Wang, Ying and Shen, Min and Lei, Rong and Wu, Hong and Sun, Aijun and Zhang, Ruifang and Wang, Xiaofeng and Xiong, Momiao and Huang, Wei and Jin, Li	["http://dx.doi.org/10.1097/FPC.0b013e328328f818", "https://www.ncbi.nlm.nih.gov/pubmed/19238116", "https://doi.org/10.1097/FPC.0b013e328328f818", "http://journals.lww.com/jpharmacogenetics", "http://ovidsp.ovid.com/ovidweb.cgi?T=JS&PAGE=reference&D=emexb&NEWS=N&AN=354433480", "http://ovidsp.ovid.com/ovidweb.cgi?T=JS&PAGE=reference&D=med7&NEWS=N&AN=19238116"]		Lippincott Williams and Wilkins (E-mail: agents@lww.com)	State Key Laboratory of Genetic Engineering, School of Life Sciences, Institute of Biomedical Sciences, Fudan University, and Ruijin Hospital, Shanghai, China. United Kingdom	OBJECTIVES: Studies have revealed an inverse relationship between serum total bilirubin (TBIL) levels and coronary artery disease (CAD). This study investigated the genetic variants of four bilirubin metabolism genes--heme oxygenase-1 (HMOX1), biliverdin reductase A (BLVRA), solute carrier organic anion transporter family member 1B1 (SLCO1B1), and uridine diphosphate glycosyltransferase 1A1 (UGT1…
rayyan-120368489	Multidrug resistance-related protein 2 genotype of the donor affects kidney graft function	2009			Pharmacogenet. Genomics	1744-6872	19	4	276-288	Grisk, Olaf and Steinbach, Antje C and Ciecholewski, Sabine and SchlÃ¼ter, Torsten and KlÃ¶ting, Ingrid and Schmidt, Helmut and Dazert, Eike and Schaeffeler, Elke and Steil, Leif and Gauer, Stefan and Jedlitschky, Gabriele and Schwab, Matthias and Geisslinger, Gerd and Hauser, Ingeborg A and VÃ¶lker, Uwe and Kroemer, Heyo K and Rettig, Rainer	["http://dx.doi.org/10.1097/FPC.0b013e328328d4e9", "https://www.ncbi.nlm.nih.gov/pubmed/19214140", "https://doi.org/10.1097/FPC.0b013e328328d4e9", "http://journals.lww.com/jpharmacogenetics", "http://ovidsp.ovid.com/ovidweb.cgi?T=JS&PAGE=reference&D=emexb&NEWS=N&AN=354433477", "http://ovidsp.ovid.com/ovidweb.cgi?T=JS&PAGE=reference&D=med7&NEWS=N&AN=19214140"]		Lippincott Williams and Wilkins (E-mail: agents@lww.com)	Institute of Physiology, University of Greifswald, Karlsburg, Germany. grisko@uni-greifswald.de United Kingdom	OBJECTIVES: We tested the effect of kidney-specific multidrug resistance-related protein (MRP2, ABCC2) deficiency on renal organic solute disposition as well as on renal protein and gene expression. Furthermore, we investigated whether a particular kidney donor ABCC2 genotype is associated with delayed graft function in patients. METHODS: A new MRP2-deficient rat strain was established. Renal cro…
rayyan-120368490	Restenosis after percutaneous coronary intervention is associated with the angiotensin-II type-1 receptor 1166A/C polymorphism but not with polymorphisms of angiotensin-converting enzyme, angiotensin-II receptor, angiotensinogen or heme oxygenase-1	2006			Pharmacogenet. Genomics	1744-6872	16	5	331-337	Wijpkema, Jasper S and van Haelst, Paul L and Monraats, Pascalle S and Bruinenberg, Marcel and Zwinderman, Aeilko H and Zijlstra, Felix and van der Steege, Gerrit and de Winter, Rob J and Doevendans, Pieter A F M and Waltenberger, Johannes and Jukema, J Wouter and Tio, RenÃ© A	["http://dx.doi.org/10.1097/01.fpc.0000205001.07054.fa", "https://www.ncbi.nlm.nih.gov/pubmed/16609364", "https://doi.org/10.1097/01.fpc.0000205001.07054.fa", "http://journals.lww.com/jpharmacogenetics", "http://ovidsp.ovid.com/ovidweb.cgi?T=JS&PAGE=reference&D=emexb&NEWS=N&AN=43583860", "http://ovidsp.ovid.com/ovidweb.cgi?T=JS&PAGE=reference&D=med6&NEWS=N&AN=16609364"]		Lippincott Williams and Wilkins	Thoraxcenter, Department of Cardiology, University Medical Center Groningen, University of Groningen, 9700 RB Groningen, The Netherlands. United Kingdom	OBJECTIVES: The renin-angiotensin system (RAS) is thought to play a major role in the pathophysiology of de-novo restenotic lesions and in-stent restenosis after percutaneous coronary intervention (PCI). Heme oxygenase-1 (HO-1), is thought to beneficially influence these processes. We examined the effect of pharmacologic as well as genetic RAS interactions on restenosis in a large population of c…
rayyan-120368491	Hyperoside protected against oxidative stress-induced liver injury via the PHLPP2-AKT-GSK-3Î² signaling pathway in vivo and in vitro	2020			Front. Pharmacol.	1663-9812	11		1065	Xing, Haiyan and Fu, Ruoqiu and Cheng, Caiyi and Cai, Yongqing and Wang, Xianfeng and Deng, Dongmei and Gong, Xiaoyuan and Chen, Jianhong	["https://www.frontiersin.org/article/10.3389/fphar.2020.01065/full", "http://dx.doi.org/10.3389/fphar.2020.01065", "https://www.ncbi.nlm.nih.gov/pubmed/32765271", "https://www.ncbi.nlm.nih.gov/pmc/articles/PMC7379337", "http://www.frontiersin.org/Pharmacology", "http://ovidsp.ovid.com/ovidweb.cgi?T=JS&PAGE=reference&D=emexb&NEWS=N&AN=632471746", "https://doi.org/10.3389/fphar.2020.01065", "http:…		Frontiers Media SA	Department of Pharmacy, Daping Hospital, Army Medical University, Chongqing, China.; Center for Joint Surgery, Southwest Hospital, Army Medical University, Chongqing, China. Switzerland	Hyperoside, isolated from Drosera rotundifolia L., seeds of Cuscuta chinensis Lam., or Hypericum perforatum L., originally showed to possess an antifungal and antibacterial activity, while recently showed the protective effects against oxidative stress-induced liver injury. This study investigated such a protective effect of hyperoside and the underlying molecular mechanisms in vitro and in carbo…
rayyan-120368492	Association of genetic polymorphisms of TGF-Î²1, HMOX1, and APOL1 with CKD in Nigerian patients with and without HIV	2020			Am. J. Kidney Dis.	0272-6386	76	1	100-108	Ekrikpo, Udeme E and Mnika, Khuthala and Effa, Emmanuel E and Ajayi, Samuel O and Okwuonu, Chimezie and Waziri, Bala and Bello, Aminu and Dandara, Collet and Kengne, Andre P and Wonkam, Ambroise and Okpechi, Ikechi	["https://linkinghub.elsevier.com/retrieve/pii/S027263862030531X", "http://dx.doi.org/10.1053/j.ajkd.2020.01.006", "https://www.ncbi.nlm.nih.gov/pubmed/32354559", "http://www.elsevier.com/inca/publications/store/6/2/3/2/7/6/index.htt", "http://ovidsp.ovid.com/ovidweb.cgi?T=JS&PAGE=reference&D=emexb&NEWS=N&AN=2005700525", "https://linkinghub.elsevier.com/retrieve/pii/S0272-6386(20)30531-X", "http:…		Elsevier BV	Department of Medicine, University of Uyo, Uyo, Nigeria; Kidney & Hypertension Research Unit, Department of Medicine, University of Cape Town, Cape Town, South Africa.; Division of Human Genetics, University of Cape Town, Cape Town, South Africa.; Department of Medicine, University of Calabar, Calabar, Nigeria.; Department of Medicine, University of Ibadan, Ibadan, Nigeria.; Department of Medicin…	RATIONALE & OBJECTIVE: Recent studies in the human immunodeficiency virus (HIV)-infected population have suggested that there are genetic predispositions to the development of chronic kidney disease (CKD) in this context. We investigated the association of genetic polymorphisms of the genes encoding apolipoprotein L1 (APOL1), transforming growth factor Î²1 (TGF-Î²1; a profibrotic cytokine), and h…
rayyan-120368493	Association of heme oxygenase-1 single nucleotide polymorphisms with susceptibility to tuberculosis in Chinese Han population	2020			J. Clin. Lab. Anal.	0887-8013	34	7	e23276	Wu, Jingcan and Wu, Shouquan and Liu, Qianqian and Wang, Yu and Ji, Guiyi and Sandford, Andrew J and He, Jian-Qing	["http://dx.doi.org/10.1002/jcla.23276", "https://www.ncbi.nlm.nih.gov/pubmed/32141648", "https://www.ncbi.nlm.nih.gov/pmc/articles/PMC7370707", "https://doi.org/10.1002/jcla.23276", "http://onlinelibrary.wiley.com/journal/10.1002/(ISSN)1098-2825", "http://ovidsp.ovid.com/ovidweb.cgi?T=JS&PAGE=reference&D=emexb&NEWS=N&AN=2004379222", "https://onlinelibrary.wiley.com/doi/pdfdirect/10.1002/jcla.232…		John Wiley and Sons Inc. (P.O.Box 18667, Newark NJ 07191-8667, United States)	Department of Respiratory and Critical Care Medicine, Huaihe Hospital of Henan University, Kaifeng, Henan, China. Department of Respiratory and Critical Care Medicine, West China Hospital of Sichuan University, Chengdu, Sichuan, China. Institute for Heart + Lung Health, The UBC James Hogg Research Centre, St. Paul's Hospital, University of British Columbia, Vancouver, BC, Canada. United States	BACKGROUND: Tuberculosis (TB) is an infectious disease, caused by mycobacterium tuberculosis infection, which is associated with oxidative stress and the induction of host antioxidants to counteract this response. The heme oxygenase-1 (HO-1) single nucleotide polymorphisms have been reported to be associated with many critical diseases. Our purpose was to investigate the association of HO-1 singl…
rayyan-120368494	A Novel Derivative of the Natural Product Danshensu Suppresses Inflammatory Responses to Alleviate Caerulein-Induced Acute Pancreatitis	2018			Front. Immunol.	1664-3224	9		2513	Ren, Zhengnan and Li, Hongli and Zhang, Miaoying and Zhao, Yalei and Fang, Xin and Li, Xiu and Chen, Wei and Zhang, Hao and Wang, Yang and Pan, Li-Long and Sun, Jia	["http://dx.doi.org/10.3389/fimmu.2018.02513", "https://www.ncbi.nlm.nih.gov/pubmed/30425719", "https://www.ncbi.nlm.nih.gov/pmc/articles/PMC6218618", "https://doi.org/10.3389/fimmu.2018.02513", "http://ovidsp.ovid.com/ovidweb.cgi?T=JS&PAGE=reference&D=emexb&NEWS=N&AN=624963933", "http://ovidsp.ovid.com/ovidweb.cgi?T=JS&PAGE=reference&D=med15&NEWS=N&AN=30425719"]		NLM (Medline)	State Key Laboratory of Food Science and Technology, Jiangnan University, Wuxi, China. School of Food Science and Technology, Jiangnan University, Wuxi, China. School of Medicine, Jiangnan University, Wuxi, China. Department of Pediatric Endocrinology and Inherited Metabolic Diseases, Children's Hospital of Fudan University, Shanghai, China. Department of Medicinal Chemistry, School of Pharmacy, …	Acute pancreatitis (AP), a common abdominal inflammatory disorder, is characterized by premature intracellular activation of digestive proteases within pancreatic acini and a consecutive systemic inflammatory response. Although the mechanism remains to be fully understood, inflammation is the main cause of pancreatic damage in AP. A novel compound [4-(2-acetoxy-3-((R)-3-(benzylthio)-1-methoxy-1-o…
rayyan-120368495	Gastrodin Pretreatment Protects Liver Against Ischemia-Reperfusion Injury via Activation of the Nrf2/HO-1 Pathway	2020			Am. J. Chin. Med.	0192-415X	48	5	1159-1178	Yuan, Bo and Huang, Hanfei and Qu, Siming and Zhang, Hongbin and Lin, Jie and Jin, Li and Yang, Shikun and Zeng, Zhong	["http://dx.doi.org/10.1142/S0192415X20500573", "https://www.ncbi.nlm.nih.gov/pubmed/32668973", "https://www.worldscientific.com/doi/10.1142/S0192415X20500573?url_ver=Z39.88-2003&rfr_id=ori:rid:crossref.org&rfr_dat=cr_pub%3dpubmed", "http://ovidsp.ovid.com/ovidweb.cgi?T=JS&PAGE=reference&D=emexb&NEWS=N&AN=632367926", "http://www.worldscinet.com/ajcm/ajcm.shtml", "http://ovidsp.ovid.com/ovidweb.cg…		World Scientific	Organ Transplantation Center, First Affiliated Hospital of Kunming, Medical University, Kunming, Yunnan, P. R. China. Singapore	Hepatic ischemia-reperfusion (IR) injury remains the major cause of liver damage post-liver surgery or transplantation. Diminishing oxidative stress and inflammatory responses is a powerful channel to reduce the rate of morbidity and mortality. Gastrodin (GSTD), a bioactive compound extracted from the traditional Chinese herbal agent with a long history of clinical application in nervous system d…
rayyan-120368497	Physiopathological bases of the disease caused by HACE1 mutations: Alterations in autophagy, mitophagy and oxidative stress response	2020			J. Clin. Med. Res.	1918-3003	9	4	913	Ugarteburu, Olatz and SÃ¡nchez-VilÃ©s, Marta and Ramos, Julio and Barcos-RodrÃ­guez, Tamara and Garrabou, Gloria and GarcÃ­a-Villoria, Judit and Ribes, Antonia and Tort, Frederic	["https://www.mdpi.com/2077-0383/9/4/913", "http://dx.doi.org/10.3390/jcm9040913", "https://www.ncbi.nlm.nih.gov/pubmed/32225089", "https://www.ncbi.nlm.nih.gov/pmc/articles/PMC7231286", "https://www.mdpi.com/2077-0383/9/4/913/pdf", "http://ovidsp.ovid.com/ovidweb.cgi?T=JS&PAGE=reference&D=emexb&NEWS=N&AN=2004099754", "https://www.mdpi.com/resolver?pii=jcm9040913", "http://ovidsp.ovid.com/ovidweb…		MDPI AG	Section of Inborn Errors of Metabolism-IBC, Department of Biochemistry and Molecular Genetics, Hospital ClÃ­nic, IDIBAPS, CIBERER, 08028 Barcelona, Spain.; Hospital of Torrecardenas, 04009 Almeria, Spain.; Muscle Research and Mitochondrial Function Laboratory, Cellex-IDIBAPS, Faculty of Medicine and Health Science-University of Barcelona, Internal Medicine Service-Hospital ClÃ­nic of Barcelona, C…	Recessive HACE1 mutations are associated with a severe neurodevelopmental disorder (OMIM: 616756). However, the physiopathologycal bases of the disease are yet to be completely clarified. Whole-exome sequencing identified homozygous HACE1 mutations (c.240C>A, p.Cys80Ter) in a patient with brain atrophy, psychomotor retardation and 3-methylglutaconic aciduria, a biomarker of mitochondrial dysfunct…
rayyan-120368498	Nrf2/HO-1 partially regulates cytoprotective effects of carbon monoxide against urban particulate matter-induced inflammatory responses in oral keratinocytes	2020			Cytokine	1043-4666	133		155185	Cheng, Ching-Yi and Vo, Thi Thuy Tien and Lin, Wei-Ning and Huang, Hsiang-Wei and Chuang, Chu-Chun and Chu, Pei-Ming and Lee, I-Ta	["http://dx.doi.org/10.1016/j.cyto.2020.155185", "https://www.ncbi.nlm.nih.gov/pubmed/32615411", "https://linkinghub.elsevier.com/retrieve/pii/S1043-4666(20)30201-5", "https://www.sciencedirect.com/journal/cytokine/issues", "http://ovidsp.ovid.com/ovidweb.cgi?T=JS&PAGE=reference&D=emexb&NEWS=N&AN=2006883934", "http://ovidsp.ovid.com/ovidweb.cgi?T=JS&PAGE=reference&D=prem4&NEWS=N&AN=32615411"]		Academic Press	Graduate Institute of Health Industry Technology, Research Center for Chinese Herbal Medicine and Research Center for Food and Cosmetic Safety, Chang Gung University of Science and Technology, Taoyuan, Taiwan; Department of Pulmonary Infection and Immunology, Chang Gung Memorial Hospital at Linkou, Taoyuan, Taiwan. School of Dentistry, College of Oral Medicine, Taipei Medical University, Taipei, …	INTRODUCTION: Exposure to airborne particulate matter (PM) increases the proportion of oral inflammatory diseases. During the formation of inflammatory conditions, the nucleotide-binding domain and leucine-rich repeat protein 3 (NLRP3) inflammasome activation plays an important regulator. Carbon monoxide (CO) arising from heme degradation, catalyzed particularly by heme oxygenase-1 (HO-1), has be…
rayyan-120368499	Club Cell Heme Oxygenase-1 Deletion: Effects in Hyperoxia-Exposed Adult Mice	2020			Oxid. Med. Cell. Longev.	1942-0900	2020		2908271	Dunigan-Russell, Katelyn and Silverberg, Mary and Lin, Vivian Y and Li, Rui and Wall, Stephanie B and Li, Qian and Nicola, Teodora and Gotham, John and Crowe, David R and Vitiello, Peter F and Agarwal, Anupam and Tipple, Trent E	["http://dx.doi.org/10.1155/2020/2908271", "https://www.ncbi.nlm.nih.gov/pubmed/32587658", "https://www.ncbi.nlm.nih.gov/pmc/articles/PMC7303751", "https://doi.org/10.1155/2020/2908271", "http://www.hindawi.com/journals/oximed/", "http://ovidsp.ovid.com/ovidweb.cgi?T=JS&PAGE=reference&D=emexb&NEWS=N&AN=2006832128", "http://ovidsp.ovid.com/ovidweb.cgi?T=JS&PAGE=reference&D=prem4&NEWS=N&AN=32587658…		Hindawi Limited (410 Park Avenue, 15th Floor, 287 pmb, New York NY 10022, United States)	Division of Neonatology, Neonatal Redox Biology Laboratory, Department of Pediatrics, University of Alabama, USA. University of Alabama at Birmingham, Birmingham, AL, USA. Divison of Pathology, Department of Medicine, University of Alabama, USA. Department of Pediatrics, University of South Dakota Sanford School of Medicine, Sanford Research, Sioux Falls, ND, USA. Section of Neonatal-Perinatal Me…	Thioredoxin reductase-1 (TXNRD1) inhibition activates nuclear factor (erythroid-derived 2)-like 2 (Nrf2) responses and prevents acute lung injury (ALI). Heme oxygenase-1 (HO-1) induction following TXNRD1 inhibition is Nrf2-dependent in airway epithelial (club) cells in vitro. The influence of club cell HO-1 on lung development and lung injury responses is poorly understood. The present studies ch…
rayyan-120368500	JUND-dependent up-regulation of HMOX1 is associated with cisplatin resistance in muscle-invasive bladder cancer	2020			J. Biochem.	0021-924X	168	1	73-82	Peng, Ye and Chen, Yongjie and Chen, Shiwei and Wang, Jiaolian and Jiang, Cheng and Hou, Wugang and Xu, Chun	["http://dx.doi.org/10.1093/jb/mvaa027", "https://www.ncbi.nlm.nih.gov/pubmed/32240302", "https://academic.oup.com/jb/article-lookup/doi/10.1093/jb/mvaa027", "http://ovidsp.ovid.com/ovidweb.cgi?T=JS&PAGE=reference&D=emexb&NEWS=N&AN=632231132", "http://ovidsp.ovid.com/ovidweb.cgi?T=JS&PAGE=reference&D=prem4&NEWS=N&AN=32240302"]		NLM (Medline)	Department of Orthopaedics, Air Force Medical Center, PLA, No. 30 Fucheng Road, Beijing 100142, China. Department of Urology, 73rd Group Army Hospital, PLA Army, No. 94 Wenyuan Road, Xia'men 361000, China. Department of Anesthesiology and Perioperative Medicine, Xijing Hospital, Fourth Military Medical University, No. 127 Changle West Road, Xi'an 710032, China. United Kingdom	The standard-of-care for metastatic muscle-invasive bladder cancer (MIBC) is platinum-based chemotherapy regimens. Acquired resistance that occurs frequently through unidentified mechanisms, however, remains the major obstacle for implementing therapeutic effectiveness. Here, using data mining and analysis on clinical samples, we show that expression of JUND, a core component of activator protein…
rayyan-120368501	Polymorphism in heme oxygenase-1 (HO-1) promoter and alcohol are related to the risk of esophageal squamous cell carcinoma on Chinese males	2010			Neoplasma	0028-2685	57	1	86-92	Hu, J L and Li, Z Y and Liu, W and Zhang, R G and Li, G L and Wang, T and Ren, J H and Wu, G	["http://dx.doi.org/10.4149/neo_2010_01_086", "https://www.ncbi.nlm.nih.gov/pubmed/19895178", "http://www.aepress.sk/_downloads/dl.php?from=pubmed&journal=NEO&file=2010_01_86.pdf", "http://www.elis.sk/download_file.php?product_id=1674&session_id=hprk1rmrq3cn250ldg7klqoqs6", "http://ovidsp.ovid.com/ovidweb.cgi?T=JS&PAGE=reference&D=emexb&NEWS=N&AN=364363808", "http://ovidsp.ovid.com/ovidweb.cgi?T=…		SAP - Slovak Academic Press, spol. s.r.o. (E-mail: skorvan@aepress.sk)	Cancer Centre, Union Hospital, Tongji Medical College, Huazhong University of Science and Technology, Wuhan 430022, China. gangwuh@yahoo.com.cn Slovakia	UNLABELLED: Chronic alcohol drinking is astrong risk factor for esophageal squamous cell carcinoma (ESCC). In this study, the correlation between the HO-1 gene promoter polymorphism and alcohol, along with the risk of ESCC on Chinese males, was analyzed.The case-control study was performed in 143 ESCC patients and 264 cancer-free controls. All subjects were males. Allelotypic frequencies of (GT)n…
rayyan-120368502	Lithium chloride reduced the level of oxidative stress in brains and serums of APP/PS1 double transgenic mice via the regulation of GSK3Î²/Nrf2/HO-1 pathway	2020			Int. J. Neurosci.	0020-7454	130	6	564-573	Xiang, Jie and Cao, Kun and Dong, Yang-Ting and Xu, Yi and Li, Yi and Song, Hui and Zeng, Xiao-Xiao and Ran, Long-Yan and Hong, Wei and Guan, Zhi-Zhong	["https://www.tandfonline.com/doi/full/10.1080/00207454.2019.1688808", "http://dx.doi.org/10.1080/00207454.2019.1688808", "https://www.ncbi.nlm.nih.gov/pubmed/31679397", "http://www.tandfonline.com/loi/ines20", "http://ovidsp.ovid.com/ovidweb.cgi?T=JS&PAGE=reference&D=emexb&NEWS=N&AN=2003912484", "http://ovidsp.ovid.com/ovidweb.cgi?T=JS&PAGE=reference&D=medl&NEWS=N&AN=31679397"]		Informa UK Limited	Department of Pathology at Guizhou Medical University and Pathological Department at the Affiliated Hospital of Guizhou Medical University, Guiyang, Guizhou, People's Republic of China.; Key Laboratory of Endemic and Ethnic Diseases of the Ministry of Education, Guizhou Medical University, Guiyang, Guizhou, People's Republic of China.; Key Laboratory of Endemic and Ethnic Diseases of the Ministry…	Aim: The aim of this study is to investigate whether lithium chloride (LiCl) can regulate glycogen synthase kinase-3Î² (GSK3Î²)/nuclear factor E2 related factorï¼ˆNrf2ï¼‰/heme oxygenase-1 (HO-1) pathway to reduce the injury of oxidative stress in APP/PS1 double transgenic mice.Materials and Methods: The APP/PS1 double transgenic and wild-type (WT) mice were divided randomly into four groups, i.e.…
rayyan-120368503	Candidate genes associated with susceptibility for SARS-coronavirus	2010			Bull. Math. Biol.	0092-8240	72	1	122-132	Hsieh, Ying-Hen and Chen, Cathy W S and Schmitz, Shu-Fang Hsu and King, Chwan-Chuan and Chen, Wei-Ju and Wu, Yi-Chun and Ho, Mei-Shang	["http://dx.doi.org/10.1007/s11538-009-9440-8", "https://www.ncbi.nlm.nih.gov/pubmed/19590927", "https://www.ncbi.nlm.nih.gov/pmc/articles/PMC7089239", "https://dx.doi.org/10.1007/s11538-009-9440-8", "http://www.springer.com", "http://ovidsp.ovid.com/ovidweb.cgi?T=JS&PAGE=reference&D=emexb&NEWS=N&AN=50576616", "http://ovidsp.ovid.com/ovidweb.cgi?T=JS&PAGE=reference&D=medc&NEWS=N&AN=19590927"]		Springer New York LLC	Department of Public Health and Biostatistics Center, China Medical University, Taichung, Taiwan 402. hsieh@mail.cmu.edu.tw United States	Assuming that no human had any previously acquired immunoprotection against severe acute respiratory syndrome coronavirus (SARS-CoV) during the 2003 SARS outbreak, the biological bases for possible difference in individual susceptibility are intriguing. However, this issue has never been fully elucidated. Based on the premise that SARS patients belonging to a given genotype group having a signifi…	Erratum in (EIN)
rayyan-120368504	Association of a promoter variant of the haeme oxygenase-1 gene with hypertension in women	2003			J. Hypertens.	0263-6352	21	8	1497-1503	Ono, Koh and Mannami, Toshifumi and Iwai, Naoharu	["http://dx.doi.org/10.1097/00004872-200308000-00013", "https://www.ncbi.nlm.nih.gov/pubmed/12872043", "https://doi.org/10.1097/00004872-200308000-00013", "http://journals.lww.com/jhypertension", "http://ovidsp.ovid.com/ovidweb.cgi?T=JS&PAGE=reference&D=emexb&NEWS=N&AN=36994128", "http://ovidsp.ovid.com/ovidweb.cgi?T=JS&PAGE=reference&D=med5&NEWS=N&AN=12872043"]		Lippincott Williams and Wilkins	National Cardiovascular Centre Research Institute, Department of Epidemiology, Suita, Osaka, Japan. United Kingdom	OBJECTIVE: To examine the relationship between the gene for haeme oxygenase (HO)-1 (HMOX-1) and human essential hypertension, because both the acute and systemic induction of HMOX-1 have been suggested to attenuate vascular tone and blood pressure. METHODS: We screened for sequence variations in HMOX-1 and conducted an association study, using these polymorphisms, in a large cohort (1998 individu…	Comment in (CIN)
rayyan-120368505	KIT ligand protects against both light-induced and genetic photoreceptor degeneration	2020			Elife	2050-084X	9		e51698	Li, Huirong and Lian, Lili and Liu, Bo and Chen, Yu and Yang, Jinglei and Jian, Shuhui and Zhou, Jiajia and Xu, Ying and Ma, Xiaoyin and Qu, Jia and Hou, Ling	["http://dx.doi.org/10.7554/eLife.51698", "https://www.ncbi.nlm.nih.gov/pubmed/32242818", "https://www.ncbi.nlm.nih.gov/pmc/articles/PMC7170656", "https://doi.org/10.7554/eLife.51698", "https://elifesciences.org/articles/51698", "http://ovidsp.ovid.com/ovidweb.cgi?T=JS&PAGE=reference&D=emexb&NEWS=N&AN=2004308291", "http://ovidsp.ovid.com/ovidweb.cgi?T=JS&PAGE=reference&D=prem4&NEWS=N&AN=32242818"]		eLife Sciences Publications Ltd (E-mail: staff@elifesciences.org)	Laboratory of Developmental Cell Biology and Disease, School of Ophthalmology and Optometry and Eye Hospital, Wenzhou Medical University, Wenzhou, China. State Key Laboratory of Ophthalmology, Optometry and Vision Science, Wenzhou, China. GHM Institute of CNS Regeneration, Jinan University, Guangzhou, China. United Kingdom	Photoreceptor degeneration is a major cause of blindness and a considerable health burden during aging but effective therapeutic or preventive strategies have not so far become readily available. Here, we show in mouse models that signaling through the tyrosine kinase receptor KIT protects photoreceptor cells against both light-induced and inherited retinal degeneration. Upon light damage, photor…
rayyan-120368506	Improvement of heme oxygenase-1-based heme sensor for quantifying free heme in biological samples	2015			Anal. Biochem.	0003-2697	489		50-52	Taira, Junichi and Nakashima, Yukinori and Yoshihara, Shun and Koga, Shinya and Sueda, Shinji and Komatsu, Hideyuki and Higashimoto, Yuichiro and Takahashi, Toru and Tanioka, Nohito and Shimizu, Hiroko and Morimatsu, Hiroshi and Sakamoto, Hiroshi	["http://dx.doi.org/10.1016/j.ab.2015.08.004", "https://www.ncbi.nlm.nih.gov/pubmed/26278172", "https://linkinghub.elsevier.com/retrieve/pii/S0003-2697(15)00380-2", "http://www.elsevier.com/inca/publications/store/6/2/2/7/8/1/index.htt", "http://ovidsp.ovid.com/ovidweb.cgi?T=JS&PAGE=reference&D=emexb&NEWS=N&AN=606025108", "http://ovidsp.ovid.com/ovidweb.cgi?T=JS&PAGE=reference&D=med12&NEWS=N&AN=2…		Academic Press Inc. (E-mail: apjcs@harcourt.com)	Department of Bioscience and Bioinformatics, Graduate School of Computer Science and Systems Engineering, Kyushu Institute of Technology, Kawazu, Iizuka 820-8502, Japan. Department of Chemistry, Kurume University School of Medicine, Asahi-machi, Kurume 830-0011, Japan. Faculty of Health and Welfare Science, Okayama Prefectural University, Kuboki, Okayama 719-1197, Japan; Department of Anesthesiol…	We recently reported a novel heme sensor using fluorescently labeled heme oxygenase-1; however, its inherent enzyme activity would be a potential obstacle in quantifying heme in biological samples. Here, we found that mutation of the catalytically important residue, Asp140, with histidine in the sensor not only diminished the heme degradation activity but also increased heme binding affinity. The…
rayyan-120368507	Heme oxygenase-1 promoter (GT) n polymorphism associates with HIV neurocognitive impairment	2020			Neurol Neuroimmunol Neuroinflamm	2332-7812	7	3		Garza, Rolando and Gill, Alexander J and Bastien, Brandon L and Garcia-Mesa, Yoelvis and Gruenewald, Analise L and Gelman, Benjamin B and Tsima, Billy and Gross, Robert and Letendre, Scott L and Kolson, Dennis L	["http://dx.doi.org/10.1212/NXI.0000000000000710", "https://www.ncbi.nlm.nih.gov/pubmed/32277015", "https://www.ncbi.nlm.nih.gov/pmc/articles/PMC7176253", "http://nn.neurology.org/cgi/pmidlookup?view=long&pmid=32277015", "http://ovidsp.ovid.com/ovidweb.cgi?T=JS&PAGE=reference&D=emexb&NEWS=N&AN=631480954", "https://pubmed.ncbi.nlm.nih.gov/32277015", "http://ovidsp.ovid.com/ovidweb.cgi?T=JS&PAGE=re…		NLM (Medline)	From the Department of Neurology (R. Garza, A.J.G., B.L.B., Y.G.-M., A.L.G., D.L.K.), Perelman School of Medicine, University of Pennsylvania, Philadelphia; Department of Pathology (B.B.G.), University of Texas Medical Branch, Galveston; Department of Family Medicine & Public Health (B.T.), University of Botswana, Gaborone; Departments of Medicine and Biostatistics (R. Gross), Epidemiology and In…	OBJECTIVE: To determine whether regulatory variations in the heme oxygenase-1 (HO-1) promoter (GT) n dinucleotide repeat length could identify unique population genetic risks for neurocognitive impairment (NCI) in persons living with HIV (PLWH), we genotyped 528 neurocognitively assessed PLWH of European American and African American descent and linked genotypes to cognitive status. METHODS: In t…
rayyan-120368508	ALS-FTLD-linked mutations of SQSTM1/p62 disrupt selective autophagy and NFE2L2/NRF2 anti-oxidative stress pathway	2020			Autophagy	1554-8627	16	5	917-931	Deng, Zhiqiang and Lim, Junghyun and Wang, Qian and Purtell, Kerry and Wu, Shuai and Palomo, Gloria M and Tan, Haiyan and Manfredi, Giovanni and Zhao, Yanxiang and Peng, Junmin and Hu, Bo and Chen, Shi and Yue, Zhenyu	["http://dx.doi.org/10.1080/15548627.2019.1644076", "https://www.ncbi.nlm.nih.gov/pubmed/31362587", "https://www.ncbi.nlm.nih.gov/pmc/articles/PMC7144840", "https://www.tandfonline.com/doi/full/10.1080/15548627.2019.1644076", "http://www.tandfonline.com/toc/kaup20/current", "http://ovidsp.ovid.com/ovidweb.cgi?T=JS&PAGE=reference&D=emexb&NEWS=N&AN=628824916", "http://ovidsp.ovid.com/ovidweb.cgi?T=…		Taylor and Francis Inc. (325 Chestnut St, Suite 800, Philadelphia PA 19106, United States)	Department of Neurology, The Friedman Brain Institute, Icahn School of Medicine at Mount Sinai, New York, NY, USA. Key Laboratory of Combinatorial Biosynthesis and Drug Discovery, Ministry of Education, School of Pharmaceutical Sciences, Wuhan University, Wuhan, Hubei, China. Taihe Hospital, Hubei University of Medicine, Shiyan, Hubei, China. Department of Cancer Immunology, Genentech Inc, South …	Macroautophagy (autophagy) is a key catabolic pathway for the maintenance of proteostasis through constant digestion of selective cargoes. The selectivity of autophagy is mediated by autophagy receptors that recognize and recruit cargoes to autophagosomes. SQSTM1/p62 is a prototype autophagy receptor, which is commonly found in protein aggregates associated with major neurodegenerative diseases. …
rayyan-120368509	Association of Genetic Variations in NRF2, NQO1, HMOX1, and MT with Severity of Coronary Artery Disease and Related Risk Factors	2020			Cardiovasc. Toxicol.	1530-7905	20	2	176-189	Sarutipaiboon, Ingkarat and Settasatian, Nongnuch and Komanasin, Nantarat and Kukongwiriyapan, Upa and Sawanyawisuth, Kittisak and Intharaphet, Phongsak and Senthong, Vichai and Settasatian, Chatri	["http://dx.doi.org/10.1007/s12012-019-09544-7", "https://www.ncbi.nlm.nih.gov/pubmed/31332605", "https://dx.doi.org/10.1007/s12012-019-09544-7", "http://www.springerlink.com/content/120550/", "http://ovidsp.ovid.com/ovidweb.cgi?T=JS&PAGE=reference&D=emexb&NEWS=N&AN=2002315558", "http://ovidsp.ovid.com/ovidweb.cgi?T=JS&PAGE=reference&D=medl&NEWS=N&AN=31332605"]		Springer	Biomedical Sciences Program, Graduate School, Khon Kaen University, Khon Kaen, 40002, Thailand. Cardiovascular Research Group, Khon Kaen University, Khon Kaen, 40002, Thailand. School of Medical Technology, Faculty of Associated Medical Sciences, Khon Kaen University, Khon Kaen, 40002, Thailand. Department of Physiology, Faculty of Medicine, Khon Kaen University, Khon Kaen, 40002, Thailand. Depar…	NRF2 is a transcription factor which, during oxidative stress, activates transcription of its target antioxidant genes. Polymorphisms in NRF2 and its target antioxidant genes: HMOX-1, NQO1, and MT, have been associated with cardiovascular diseases (CVDs) and diabetes in various ethnic groups, however, with variable results. The aim of this study was to investigate the association of NRF2, HMOX-1,…
rayyan-120368510	Subjects with microvascular angina have longer GT repeats polymorphism in the haem oxygenase-1 gene promoter	2020			Biomarkers	1354-750X	25	2	144-148	Liang, Kae-Woei and Lee, Wen-Jane and Lee, I-Te and Lee, Wen-Lieng and Wang, Jun-Sing and Wu, Jen-Pey and Sheu, Wayne H-H	["http://dx.doi.org/10.1080/1354750X.2020.1713214", "https://www.ncbi.nlm.nih.gov/pubmed/31916865", "https://www.tandfonline.com/doi/full/10.1080/1354750X.2020.1713214", "http://www.tandfonline.com/loi/ibmk20", "http://ovidsp.ovid.com/ovidweb.cgi?T=JS&PAGE=reference&D=emexb&NEWS=N&AN=2004145515", "http://ovidsp.ovid.com/ovidweb.cgi?T=JS&PAGE=reference&D=medl&NEWS=N&AN=31916865"]		Taylor and Francis Ltd	Cardiovascular Center, Taichung Veterans General Hospital, Taichung, Taiwan. Department of Medicine, School of Medicine, National Yang Ming University, Taipei, Taiwan. Department of Medical Research, Taichung Veterans General Hospital, Taichung, Taiwan. Department of Life Science, Tung-Hai University, Taichung, Taiwan. Division of Endocrinology and Metabolism, Department of Medicine, Taichung Vet…	Objective: Few studies have investigated haem oxygenase-1 gene (HMOX1) promoter polymorphism in microvascular angina (MVA).Materials and methods: HMOX1 promoter (GT)n repeats were examined in healthy controls (N = 220) and MVA subjects (N = 181).Results: The distribution of genotype of SS, SL and LL were significantly different in MVA (17%, 51%, 33%) vs. normal controls (35%, 46%, 20%) (p 30 repe…
rayyan-120368511	17-Oxo-docosahexaenoic acid induces Nrf2-mediated expression of heme oxygenase-1 in mouse skin in vivo and in cultured murine epidermal cells	2020			Arch. Biochem. Biophys.	0003-9861	679		108156	Jamil, Muhammad Usman and Kim, Jimin and Yum, Hye-Won and Kim, Seong Hoon and Kim, Su-Jung and Kim, Do-Hee and Cho, Nam-Chul and Na, Hye-Kyung and Surh, Young-Joon	["http://dx.doi.org/10.1016/j.abb.2019.108156", "https://www.ncbi.nlm.nih.gov/pubmed/31629711", "https://linkinghub.elsevier.com/retrieve/pii/S0003-9861(19)30290-5", "http://www.elsevier.com/inca/publications/store/6/2/2/7/8/7/index.htt", "http://ovidsp.ovid.com/ovidweb.cgi?T=JS&PAGE=reference&D=emexb&NEWS=N&AN=2004066267", "http://ovidsp.ovid.com/ovidweb.cgi?T=JS&PAGE=reference&D=medl&NEWS=N&AN=…		Academic Press Inc. (E-mail: apjcs@harcourt.com)	Department of Molecular Medicine and Biopharmaceutical Science, Graduate School of Convergence Science and Technology, Seoul National University, Seoul, 08826, South Korea. Tumor Microenvironment Global Core Research Institute, College of Pharmacy, Seoul National University, Seoul, 08826, South Korea. Tumor Microenvironment Global Core Research Institute, College of Pharmacy, Seoul National Unive…	Recently, growing attention has been given to new classes of bioactive lipid mediators derived from Ï‰-3 polyunsaturated fatty acids, such as docosahexaenoic acid (DHA), especially in the context of their role as endogenous signal modulators. One such molecule is 17-oxo-DHA, generated from DHA by the action of COX2 and a dehydrogenase. The redox-sensitive transcription factor, Nrf2 plays a key ro…
rayyan-120368512	A Single Mutation in the Mycobacterium tuberculosis Heme-Degrading Protein, MhuD, Results in Different Products	2019			Biochemistry	0006-2960	58	6	489-492	Chao, Alex and Goulding, Celia W	["http://dx.doi.org/10.1021/acs.biochem.8b01198", "https://www.ncbi.nlm.nih.gov/pubmed/30605595", "https://www.ncbi.nlm.nih.gov/pmc/articles/PMC6568316", "https://doi.org/10.1021/acs.biochem.8b01198", "http://pubs.acs.org/journal/bichaw", "http://ovidsp.ovid.com/ovidweb.cgi?T=JS&PAGE=reference&D=emexb&NEWS=N&AN=626428104", "http://ovidsp.ovid.com/ovidweb.cgi?T=JS&PAGE=reference&D=medc&NEWS=N&AN=3…		American Chemical Society (E-mail: service@acs.org)	C.W. Goulding, Department of Molecular Biology and Biochemistry, University of California Irvine, Irvine, CA 92697, United States. E-mail: celia.goulding@uci.edu United States	Mycobacterium tuberculosis heme-degrading protein MhuD degrades heme to mycobilin isomers and iron, while its closest homologues from Staphylococcus aureus, IsdG and IsdI, degrade heme to staphylobilin isomers, formaldehyde, and iron. Superposition of the structures of the heme-bound complexes reveals that the heme molecule in the MhuD active site is rotated âˆ¼90Â° about the tetrapyrrole plane w…	Erratum in (EIN)
rayyan-120368513	Donor Heme Oxygenase-1 Promoter Gene Polymorphism Predicts Survival after Unrelated Bone Marrow Transplantation for High-Risk Patients	2020			Cancers	2072-6694	12	2	424	Horio, Tomohiro and Morishita, Eriko and Mizuno, Shohei and Uchino, Kaori and Hanamura, Ichiro and Espinoza, J Luis and Morishima, Yasuo and Kodera, Yoshihisa and Onizuka, Makoto and Kashiwase, Koichi and Fukuda, Takahiro and Doki, Noriko and Miyamura, Koichi and Mori, Takehiko and Nakao, Shinji and Takami, Akiyoshi	["http://dx.doi.org/10.3390/cancers12020424", "https://www.ncbi.nlm.nih.gov/pubmed/32059452", "https://www.ncbi.nlm.nih.gov/pmc/articles/PMC7072481", "https://www.mdpi.com/resolver?pii=cancers12020424", "https://www.mdpi.com/2072-6694/12/2/424/pdf", "http://ovidsp.ovid.com/ovidweb.cgi?T=JS&PAGE=reference&D=emexb&NEWS=N&AN=2003765405", "http://ovidsp.ovid.com/ovidweb.cgi?T=JS&PAGE=reference&D=prem…		MDPI AG (Postfach, Basel CH-4005, Switzerland. E-mail: indexing@mdpi.com)	Division of Hematology, Department of Internal Medicine, Aichi Medical University School of Medicine, Nagakute 480-1195, Japan. Hematopoietic Cell Transplantation Center, Aichi Medical University Hospital, Nagakute 480-1195, Japan. Department of Clinical Laboratory Science, Kanazawa University School of Medical Sciences, Kanazawa 920-0942, Japan. Department of Promotion for Blood and Marrow Trans…	Heme oxygenase-1 (HO-1), an intracellular enzyme that catalyzes the degradation of heme into biliverdin, free iron, and carbon monoxide, exerts anti-inflammatory and cytoprotective effects against endothelial cell injury. The HO-1 promoter gene has one important single-nucleotide polymorphism (SNP) rs2071746 (-413A>T) that is functional, and the A allele has been reported to be associated with hi…
rayyan-120368514	PEG-DAAO conjugate: A promising tool for cancer therapy optimized by protein engineering	2020			Nanomedicine	1549-9634	24		102122	Rosini, Elena and Pollegioni, Loredano	["http://dx.doi.org/10.1016/j.nano.2019.102122", "https://www.ncbi.nlm.nih.gov/pubmed/31706037", "https://linkinghub.elsevier.com/retrieve/pii/S1549-9634(19)30206-0", "https://www.journals.elsevier.com/nanomedicine-nanotechnology-biology-and-medicine", "http://ovidsp.ovid.com/ovidweb.cgi?T=JS&PAGE=reference&D=emexb&NEWS=N&AN=2003894543", "http://ovidsp.ovid.com/ovidweb.cgi?T=JS&PAGE=reference&D=m…		Elsevier Inc. (E-mail: usjcs@elsevier.com)	Department of Biotechnology and Life Sciences, University of Insubria, Varese, Italy. Electronic address: elena.rosini@uninsubria.it. Department of Biotechnology and Life Sciences, University of Insubria, Varese, Italy. United States	The flavoenzyme D-amino acid oxidase (DAAO) represents a potentially good option for cancer enzyme prodrug therapy as it produces H2O2 using D-amino acids as substrates, compounds present at low concentration in vivo and that can be safely administered to regulate H2O2 production. We optimized the cytotoxicity of the treatment by: i) using an efficient enzyme variant active at low O2 and D-alanin…
rayyan-120368515	A single mutation converts Alr5027 from cyanobacteria Nostoc sp. PCC 7120 to a heme-binding protein with heme-degrading ability	2020			J. Inorg. Biochem.	0162-0134	203		110916	Dojun, Nobuhiko and Muranishi, Kazuyoshi and Ishimori, Koichiro and Uchida, Takeshi	["http://dx.doi.org/10.1016/j.jinorgbio.2019.110916", "https://www.ncbi.nlm.nih.gov/pubmed/31739124", "https://linkinghub.elsevier.com/retrieve/pii/S0162-0134(19)30496-9", "http://www.elsevier.com/locate/jinorgbio", "http://ovidsp.ovid.com/ovidweb.cgi?T=JS&PAGE=reference&D=emexb&NEWS=N&AN=2003797216", "http://ovidsp.ovid.com/ovidweb.cgi?T=JS&PAGE=reference&D=medl&NEWS=N&AN=31739124"]		Elsevier Inc. (E-mail: usjcs@elsevier.com)	Graduate School of Chemical Sciences and Engineering, Hokkaido University, Sapporo 060-8628, Japan. Graduate School of Chemical Sciences and Engineering, Hokkaido University, Sapporo 060-8628, Japan; Department of Chemistry, Faculty of Science, Hokkaido University, Sapporo 060-0810, Japan. Graduate School of Chemical Sciences and Engineering, Hokkaido University, Sapporo 060-8628, Japan; Departme…	HutZ from Vibrio cholerae (VcHutZ) is a dimeric protein that catalyzes oxygen-dependent degradation of heme. The reaction mechanism is the same as that of canonical heme oxygenase (HO), but the structure of HutZ is quite different from that of HO. Thus, we postulate that HutZ has evolved via a different pathway from that of HO. The Alr5027 protein from cyanobacteria possessing proteins potentiall…
rayyan-120368516	Signal peptide peptidase-mediated nuclear localization of heme oxygenase-1 promotes cancer cell proliferation and invasion independent of its enzymatic activity	2015			Oncogene	0950-9232	34	18	2360-2370	Hsu, F-F and Yeh, C-T and Sun, Y-J and Chiang, M-T and Lan, W-M and Li, F-A and Lee, W-H and Chau, L-Y	["http://dx.doi.org/10.1038/onc.2014.166", "https://www.ncbi.nlm.nih.gov/pubmed/24931165", "https://doi.org/10.1038/onc.2014.166", "http://www.nature.com/onc/index.html", "http://ovidsp.ovid.com/ovidweb.cgi?T=JS&PAGE=reference&D=emexb&NEWS=N&AN=53194394", "http://ovidsp.ovid.com/ovidweb.cgi?T=JS&PAGE=reference&D=medc&NEWS=N&AN=24931165"]		Nature Publishing Group (Houndmills, Basingstoke, Hampshire RG21 6XS, United Kingdom)	Institute of Biomedical Sciences, Academia Sinica, Taipei, Taiwan. 1] Graduate Institute of Clinical Medicine, Taipei Medical University, Taipei, Taiwan [2] Cancer Center, Shuang Ho Hospital, Taipei Medical University, Taipei, Taiwan. Cancer Center, Shuang Ho Hospital, Taipei Medical University, Taipei, Taiwan. United Kingdom	Heme oxygenase-1 (HO-1) is a heme-degrading enzyme anchored in the endoplasmic reticulum by a carboxyl-terminal transmembrane segment (TMS). HO-1 is highly expressed in various cancers and its nuclear localization is associated with the progression of some cancers. Nevertheless, the mechanism underlying HO-1 nuclear translocation and its pathological significance remain elusive. Here we show that…	Erratum in (EIN)
rayyan-120368517	Palmitoylated TMX and calnexin target to the mitochondria-associated membrane	2012			EMBO J.	0261-4189	31	2	457-470	Lynes, Emily M and Bui, Michael and Yap, Megan C and Benson, Matthew D and Schneider, Bobbie and Ellgaard, Lars and Berthiaume, Luc G and Simmen, Thomas	["http://dx.doi.org/10.1038/emboj.2011.384", "https://www.ncbi.nlm.nih.gov/pubmed/22045338", "https://www.ncbi.nlm.nih.gov/pmc/articles/PMC3261551", "https://doi.org/10.1038/emboj.2011.384", "http://ovidsp.ovid.com/ovidweb.cgi?T=JS&PAGE=reference&D=emexb&NEWS=N&AN=51695614", "http://ovidsp.ovid.com/ovidweb.cgi?T=JS&PAGE=reference&D=med9&NEWS=N&AN=22045338"]			Department of Cell Biology, Faculty of Medicine and Dentistry, University of Alberta, Edmonton, Alberta, Canada. England	The mitochondria-associated membrane (MAM) is a domain of the endoplasmic reticulum (ER) that mediates the exchange of ions, lipids and metabolites between the ER and mitochondria. ER chaperones and oxidoreductases are critical components of the MAM. However, the localization motifs and mechanisms for most MAM proteins have remained elusive. Using two highly related ER oxidoreductases as a model …
rayyan-120368518	Variations in the heme oxygenase-1 microsatellite polymorphism are associated with plasma CD14 and viral load in HIV-infected African-Americans	2012			Genes Immun.	1466-4879	13	3	258-267	Seu, L and Burt, T D and Witte, J S and Martin, J N and Deeks, S G and McCune, J M	["http://dx.doi.org/10.1038/gene.2011.76", "https://www.ncbi.nlm.nih.gov/pubmed/22048453", "https://www.ncbi.nlm.nih.gov/pmc/articles/PMC3330188", "https://doi.org/10.1038/gene.2011.76", "http://ovidsp.ovid.com/ovidweb.cgi?T=JS&PAGE=reference&D=emexb&NEWS=N&AN=51699407", "https://www.nature.com/articles/gene201176.pdf", "http://ovidsp.ovid.com/ovidweb.cgi?T=JS&PAGE=reference&D=med9&NEWS=N&AN=2204…			Department of Bioengineering and Therapeutic Sciences, University of California, San Francisco, CA 94110, USA. England	Heme oxygenase-1 (HO-1) is an anti-inflammatory enzyme that maintains homeostasis during cellular stress. Given previous findings that shorter length variants of a HO-1 promoter region GT(n) microsatellite polymorphism are associated with increased HO-1 expression in cell lines, we hypothesized that shorter variants would also be associated with increased levels of HO-1 expression, less inflammat…
rayyan-120368519	Association of factor V gene polymorphism with arteriovenous graft failure	2012			Am. J. Kidney Dis.	0272-6386	59	5	682-688	Allon, Michael and Zhang, Li and Maya, Ivan D and Bray, Molly S and Fernandez, Jose R and Dialysis Access Consortium (DAC) Study Investigators	["http://dx.doi.org/10.1053/j.ajkd.2011.11.036", "https://www.ncbi.nlm.nih.gov/pubmed/22281051", "https://www.ncbi.nlm.nih.gov/pmc/articles/PMC3328616", "https://linkinghub.elsevier.com/retrieve/pii/S0272-6386(11)01782-3", "http://ovidsp.ovid.com/ovidweb.cgi?T=JS&PAGE=reference&D=emexb&NEWS=N&AN=51828112", "http://ovidsp.ovid.com/ovidweb.cgi?T=JS&PAGE=reference&D=med9&NEWS=N&AN=22281051"]			Division of Nephrology, University of Alabama at Birmingham, Birmingham, AL, USA. mdallon@uab.edu United States	BACKGROUND: Dialysis grafts fail due to recurrent stenosis and thrombosis. Vasoactive and prothrombotic substances affecting intimal hyperplasia or thrombosis may modify graft outcomes. STUDY DESIGN: Genetic polymorphisms association study of patients enrolled in a multicenter randomized clinical trial. SETTING & PARTICIPANTS: 354 Dialysis Access Consortium (DAC) Study patients receiving a new gr…
rayyan-120368520	Expression pattern of heme oxygenase 1 gene and hypoxic adaptation in chicken embryos	2014			Comp. Biochem. Physiol. B Biochem. Mol. Biol.	1096-4959	174	1	23-28	Gou, Wenyu and Peng, Junfei and Wu, Qian and Zhang, Qian and Zhang, Hao and Wu, Changxin	["http://dx.doi.org/10.1016/j.cbpb.2014.05.005", "https://www.ncbi.nlm.nih.gov/pubmed/24947210", "https://linkinghub.elsevier.com/retrieve/pii/S1096-4959(14)00074-8", "https://www.journals.elsevier.com/comparative-biochemistry-and-physiology-part-b-biochemistry-and-molecular-biology", "http://ovidsp.ovid.com/ovidweb.cgi?T=JS&PAGE=reference&D=emexa&NEWS=N&AN=373387607", "http://ovidsp.ovid.com/ovi…		Elsevier Inc. (E-mail: usjcs@elsevier.com)	National Engineering Laboratory For Animal Breeding, China Agricultural University, Beijing 100193, China. School of Biological Science and Medical Engineering, Beijing University of Aeronautics & Astronautics, Beijing 100191, China. National Engineering Laboratory For Animal Breeding, China Agricultural University, Beijing 100193, China. Electronic address: zhanghao827@163.com. United States	Heme oxygenase 1 (HO-1), a rate-limiting enzyme of heme catabolism, has a crucial role of cytoprotective functions under hypoxia. The objective of the present study was to investigate potential differences in protective effect of HO-1 gene on chicken (Gallus gallus) embryo lung during late incubation. At embryonic day (D) D16, D18, D19, and D20 of incubation, the expression of HO-1 in the lungs o…
rayyan-120368521	Heme oxygenase 1 polymorphism, occupational vapor, gas, dust, and fume exposure and chronic obstructive pulmonary disease in a Danish population-based study	2020			Scand. J. Work Environ. Health	0355-3140	46	1	96-104	WÃ¼rtz, Else Toft and Brasch-Andersen, Charlotte and Steffensen, Rudi and Hansen, Jens Georg and Malling, Tine Halsen and SchlÃ¼nssen, Vivi and Omland, Ã˜yvind	["http://dx.doi.org/10.5271/sjweh.3846", "https://www.ncbi.nlm.nih.gov/pubmed/31411335", "https://www.sjweh.fi/show_abstract.php?abstract_id=3846", "https://www.sjweh.fi/download.php?abstract_id=3846&file_nro=1", "http://ovidsp.ovid.com/ovidweb.cgi?T=JS&PAGE=reference&D=emexa&NEWS=N&AN=2003454765", "https://pubmed.ncbi.nlm.nih.gov/31411335", "http://ovidsp.ovid.com/ovidweb.cgi?T=JS&PAGE=reference…		Nordic Association of Occupational Safety and Health	Department of Occupational and Environmental Medicine, Danish Ramazzini Centre, Aalborg University Hospital, Havrevangen 1,4, 9000 Aalborg, Denmark. etw@rn.dk. Finland	Objectives The number of dinucleotide repeats (GT) nmodulate expression of heme oxygenase 1 (HMOX1), a stress response gene. Multiple repeats might affect chronic obstructive pulmonary disease (COPD) susceptibility. We aimed to investigate the association of this polymorphism with COPD and its interaction with occupational exposures (vapor, gas, dust, or fumes). Methods This population-based cros…
rayyan-120368522	Investigation heme oxygenase-1 polymorphism with the pathogenesis of preeclampsia	2020			Clin. Exp. Hypertens.	0148-3927	42	2	167-170	Lv, Xianping and Li, Xueying and Dai, Xueli and Liu, Mengchun and Wu, Cuijiao and Song, Weiqing and Wang, Jingli and Ren, Xiaoyan and Cai, Yan	["http://dx.doi.org/10.1080/10641963.2019.1601202", "https://www.ncbi.nlm.nih.gov/pubmed/30978117", "https://www.tandfonline.com/doi/full/10.1080/10641963.2019.1601202", "http://www.tandfonline.com/loi/iceh18", "http://ovidsp.ovid.com/ovidweb.cgi?T=JS&PAGE=reference&D=emexa&NEWS=N&AN=627276247", "http://www.tandfonline.com/doi/full/10.1080/10641963.2019.1601202", "https://pubmed.ncbi.nlm.nih.gov/…		Taylor and Francis Ltd	Department of Blood Transfusion, the First Affiliated Hospital of Zhengzhou University, Henan, China. School of Nursing, Binzhou Polytechnic, Binzhou, China. Department of Obstetrical, Zibo Maternity and Child-care Hospital, Zibo, China. Department of Intensive Care Unit, the Affiliated Hospital of Qingdao University, Qingdao, China. Department of Histology and Embryology, Qingdao University Medi…	Objectives: The involvement of oxidative stress in the pathophysiology of preeclampsia (PE) has been already suggested. In this present study, we aimed to investigate the association of the genetic frequency of heme oxygense-1 (HMOX1) polymorphism with PE in Chinese Han women.Methods: We researched the genetic distribution of rs2071746 polymorphism in HMOX1 by the TaqMan allelic discrimination re…
rayyan-120368523	Role of heme oxygenase 1 and human chorionic gonadotropin in pregnancy associated diseases	2020			Biochim. Biophys. Acta Mol. Basis Dis.	1879-260X	1866	2	165522	Gallardo, Victoria and GonzÃ¡lez, Marcelo and Toledo, Fernando and Sobrevia, Luis	["http://dx.doi.org/10.1016/j.bbadis.2019.07.016", "https://www.ncbi.nlm.nih.gov/pubmed/31376481", "https://linkinghub.elsevier.com/retrieve/pii/S0925-4439(19)30239-X", "http://www.elsevier.com/locate/bbadis", "http://ovidsp.ovid.com/ovidweb.cgi?T=JS&PAGE=reference&D=emexa&NEWS=N&AN=2002598862", "http://ovidsp.ovid.com/ovidweb.cgi?T=JS&PAGE=reference&D=medl&NEWS=N&AN=31376481"]		Elsevier B.V.	Department of Pathophysiology, Faculty of Biological Sciences, Universidad de ConcepciÃ³n, ConcepciÃ³n 4089100, Chile. Electronic address: vgallard@udec.cl. Department of Obstetrics and Gynaecology; Faculty of Medicine, Universidad de ConcepciÃ³n, ConcepciÃ³n 4089100, Chile. Department of Basic Sciences, Faculty of Sciences, Universidad del BÃ­o-BÃ­o, ChillÃ¡n 3780000, Chile. Department of Physio…	Heme oxygenase (HO) is the enzyme that catalyses heme breakdown to biliverdin, carbon monoxide, and ferrous ion. Biliverdin is rapidly converted to bilirubin by biliverdin reductase. HO-1, the inducible HO isoenzyme, is involved in placental development. HO-1 decreases the oxidative stress and promotes an immune tolerant microenvironment at the foetomaternal interface. This isozyme also regulates…
rayyan-120368524	Therapeutic effect of Xanthohumol against highly pathogenic porcine reproductive and respiratory syndrome viruses	2019			Vet. Microbiol.	0378-1135	238		108431	Liu, Xuewei and Bai, Juan and Jiang, Chenlong and Song, Zhongbao and Zhao, Yongxiang and Nauwynck, Hans and Jiang, Ping	["http://dx.doi.org/10.1016/j.vetmic.2019.108431", "https://www.ncbi.nlm.nih.gov/pubmed/31648725", "https://linkinghub.elsevier.com/retrieve/pii/S0378-1135(19)31036-3", "http://www.elsevier.com/locate/vetmic", "http://ovidsp.ovid.com/ovidweb.cgi?T=JS&PAGE=reference&D=emexa&NEWS=N&AN=2003177539", "http://ovidsp.ovid.com/ovidweb.cgi?T=JS&PAGE=reference&D=medl&NEWS=N&AN=31648725"]		Elsevier B.V.	Key Laboratory of Animal Disease Diagnostics and Immunology, Ministry of Agriculture, MOE International Joint Collaborative Research Laboratory for Animal Health & Food Safety, College of Veterinary Medicine, Nanjing Agricultural University, Nanjing, 210095, China. Laboratory of Virology, Faculty of Veterinary Medicine, Ghent University, Salisburylaan 133, B-9820 Merelbeke Merelbeke, Belgium. Key…	The infection by porcine reproductive and respiratory syndrome virus (PRRSV) has a severe impact on the world swine industry. However, commercially available vaccines provide only incomplete protection against this disease. Thus, novel approaches to control PRRSV infection are essential for the robust and sustainable swine industry. In our previous study, Xanthohumol (Xn), a prenylated flavonoid …
rayyan-120368525	Possible association of HMOX1 and NQO1 polymorphisms with anti-tuberculosis drug-induced liver injury: A matched case-control study	2019			J. Clin. Pharm. Ther.	0269-4727	44	4	534-542	Yang, Miaomiao and Zhang, Haiping and Tao, Bilin and Pan, Hongqiu and Lu, Lihuan and Yi, Honggang and Tang, Shaowen	["http://dx.doi.org/10.1111/jcpt.12818", "https://www.ncbi.nlm.nih.gov/pubmed/30776144", "https://doi.org/10.1111/jcpt.12818", "http://onlinelibrary.wiley.com/journal/10.1111/(ISSN)1365-2710", "http://ovidsp.ovid.com/ovidweb.cgi?T=JS&PAGE=reference&D=emexa&NEWS=N&AN=626475046", "http://ovidsp.ovid.com/ovidweb.cgi?T=JS&PAGE=reference&D=medl&NEWS=N&AN=30776144"]		Blackwell Publishing Ltd	Department of Epidemiology, School of Public Health, Nanjing Medical University, Nanjing, China. Department of Tuberculosis, The Third People's Hospital of Zhenjiang Affiliated to Jiangsu University, Zhenjiang, China. Department of Tuberculosis, The Second People's Hospital of Changshu, Changshu, China. Department of Biostatistics, School of Public Health, Nanjing Medical University, Nanjing, Chi…	WHAT IS KNOWN AND OBJECTIVE: Reactive metabolites from anti-tuberculosis (anti-TB) drugs can result in abnormal accumulation of reactive oxygen species (ROS), which plays an important role in anti-TB drug-induced liver injury (ATLI). Liver cells could keep the production of ROS in balance by antioxidant activities. The heme oxygenase 1, encoded by the HMOX1 gene and NADH:quinone oxidoreductase 1,…
rayyan-120368526	Heme Oxygenase-1 Polymorphism Is Associated With the Development of Necrotic Acute Pancreatitis Via Vascular Cell Adhesion Molecule-1 and the E-Selectin Expression Regulation Pathway	2019			Pancreas	0885-3177	48	6	787-791	Gulla, Aiste and Gulbinas, Antanas and Dambrauskas, Zilvinas and Strupas, Kestutis	["http://dx.doi.org/10.1097/MPA.0000000000001328", "https://www.ncbi.nlm.nih.gov/pubmed/31210657", "https://doi.org/10.1097/MPA.0000000000001328", "http://journals.lww.com/pancreasjournal", "http://ovidsp.ovid.com/ovidweb.cgi?T=JS&PAGE=reference&D=emexa&NEWS=N&AN=628223612", "http://ovidsp.ovid.com/ovidweb.cgi?T=JS&PAGE=reference&D=medl&NEWS=N&AN=31210657"]		Lippincott Williams and Wilkins (E-mail: kathiest.clai@apta.org)	Department of Surgery, Hospital of Lithuanian University of Health Sciences, Kaunas, Lithuania. United States	OBJECTIVES: Severe acute pancreatitis can lead to systemic complications. Here, we explore the mechanisms based on our previous study associated with the deregulation of heme oxygenase-1 (HO-1) and development of severe acute pancreatitis. METHODS: Acute pancreatitis patients (n = 135) and age- and sex-matched healthy controls (n = 108) were studied. The polymerase chain reaction products were an…
rayyan-120368527	Entinostat combined with Fludarabine synergistically enhances the induction of apoptosis in TP53 mutated CLL cells via the HDAC1/HO-1 pathway	2019			Life Sci.	0024-3205	232		116583	Zhou, Zhen and Fang, Qin and Li, Peifan and Ma, Dan and Zhe, Nana and Ren, Mei and Chen, Bingqing and He, Zhengchang and Wang, Jun and Zhong, Qin and Wang, Jishi	["http://dx.doi.org/10.1016/j.lfs.2019.116583", "https://www.ncbi.nlm.nih.gov/pubmed/31226417", "https://linkinghub.elsevier.com/retrieve/pii/S0024-3205(19)30509-0", "http://www.elsevier.com/locate/lifescie", "http://ovidsp.ovid.com/ovidweb.cgi?T=JS&PAGE=reference&D=emexa&NEWS=N&AN=2002196817", "http://ovidsp.ovid.com/ovidweb.cgi?T=JS&PAGE=reference&D=med16&NEWS=N&AN=31226417"]		Elsevier Inc. (E-mail: usjcs@elsevier.com)	Department of Hematology, Affiliated Hospital of Guizhou Medical University, Guiyang 550004, China; Department of Pharmacy, Affiliated Baiyun Hospital of Guizhou Medical University, Guiyang 550004, China; Key Laboratory of Hematological Disease Diagnostic and Treat Centre of Guizhou Province, Guiyang 550004, China. Department of Pharmacy, Affiliated Baiyun Hospital of Guizhou Medical University, …	TP53 mutation is an indicator of poor prognostic in chronic lymphocytic leukemia (CLL). Worse still, CLL patients with TP53 mutation are associated with poor efficacy to current chemotherapeutic, such as Fludarabine. Here, we confirmed that high expression of HDAC1 in CLL patients with TP53 mutation, which is closely related to poor prognosis and drug-resistance. Subsequently, we demonstrated Ent…
rayyan-120368528	Heme oxygenase-1 repeat polymorphism in septic acute kidney injury	2019			PLoS One	1932-6203	14	5	e0217291	Vilander, Laura M and Vaara, Suvi T and Donner, Kati M and Lakkisto, PÃ¤ivi and Kaunisto, Mari A and PettilÃ¤, Ville and FINNAKI Study Group	["http://dx.doi.org/10.1371/journal.pone.0217291", "https://www.ncbi.nlm.nih.gov/pubmed/31120979", "https://www.ncbi.nlm.nih.gov/pmc/articles/PMC6532969", "https://dx.plos.org/10.1371/journal.pone.0217291", "https://journals.plos.org/plosone/article/file?id=10.1371/journal.pone.0217291&type=printable", "http://ovidsp.ovid.com/ovidweb.cgi?T=JS&PAGE=reference&D=emexa&NEWS=N&AN=2002028083", "http://…		Public Library of Science (E-mail: plos@plos.org)	Division of Intensive Care Medicine, Department of Anesthesiology, Intensive Care and Pain Medicine, University of Helsinki and Helsinki University Hospital, Helsinki, Finland. Institute for Molecular Medicine Finland (FIMM), University of Helsinki, Helsinki, Finland. Department of Clinical Chemistry, University of Helsinki and Helsinki University Hospital, Helsinki, Finland. Minerva Foundation I…	Acute kidney injury (AKI) is a syndrome that frequently affects the critically ill. Recently, an increased number of dinucleotide repeats in the HMOX1 gene were reported to associate with development of AKI in cardiac surgery. We aimed to test the replicability of this finding in a Finnish cohort of critically ill septic patients. This multicenter study was part of the national FINNAKI study. We …
rayyan-120368529	Circulating HO-1 levels are not associated with plasma sFLT-1 and GTn HMOX1 polymorphism in preeclampsia	2019			Hypertens. Pregnancy	1064-1955	38	2	73-77	Sandrim, Valeria and Coeli-Lacchini, Fernanda Borchers and Tanus-Santos, Jose Eduardo and Lacchini, Riccardo and Cavalli, Ricardo Carvalho	["http://dx.doi.org/10.1080/10641955.2019.1582664", "https://www.ncbi.nlm.nih.gov/pubmed/30835584", "https://www.tandfonline.com/doi/full/10.1080/10641955.2019.1582664", "http://www.tandfonline.com/loi/ihip20", "http://ovidsp.ovid.com/ovidweb.cgi?T=JS&PAGE=reference&D=emexa&NEWS=N&AN=626662204", "http://ovidsp.ovid.com/ovidweb.cgi?T=JS&PAGE=reference&D=med16&NEWS=N&AN=30835584"]		Taylor and Francis Ltd	a Department of Pharmacology , Institute of Biosciences of Botucatu, Universidade Estadual Paulista (UNESP) , Botucatu , Brazil. b Departments of Internal Medicine , Ribeirao Preto College of Nursing, University of Sao Paulo , Ribeirao Preto , Brazil. c Departments of Pharmacology , Ribeirao Preto College of Nursing, University of Sao Paulo , Ribeirao Preto , Brazil. d Department of Psychiatric N…	OBJECTIVES: We aimed to assess the plasma HO-1 level and its interrelationship with the plasma sFLT-1 level in preeclamptic and healthy pregnant women with different variants of microsatellite polymorphism (GTn) located in the promoter region of the HMOX-1 gene. METHODS: HO-1 and sFLT-1 were measured by ELISA. HMOX1 genotyping was performed using fragment analysis. RESULTS: We found similar and h…
rayyan-120368530	The association of genotype polymorphisms with vascular access patency in hemodialysis patients	2019			J. Vasc. Access	1129-7298	20	1	24-30	Chen, Chun-Fan and Lin, Chih-Ching	["http://dx.doi.org/10.1177/1129729818758556", "https://www.ncbi.nlm.nih.gov/pubmed/29512407", "https://journals.sagepub.com/doi/10.1177/1129729818758556?url_ver=Z39.88-2003&rfr_id=ori:rid:crossref.org&rfr_dat=cr_pub%3dpubmed", "http://ovidsp.ovid.com/ovidweb.cgi?T=JS&PAGE=reference&D=emexa&NEWS=N&AN=623697820", "http://ovidsp.ovid.com/ovidweb.cgi?T=JS&PAGE=reference&D=med16&NEWS=N&AN=29512407"]		SAGE Publications Ltd (E-mail: info@sagepub.co.uk)	1 School of Medicine, National Yang-Ming University, Taipei, Taiwan. 2 National Yang-Ming University Hospital, Yilan, Taiwan. 3 Division of Nephrology, Department of Medicine, Taipei Veterans General Hospital, Taipei, Taiwan. United Kingdom	Some hemodialysis patients suffer from repeat dysfunction of dialysis vascular access and need procedures of angioplasty, thrombectomy, and even temporary catheter use. Why these patients are vulnerable to vascular access dysfunction and how to improve its patency are imperative to be discovered. Traditional risk factors for vascular access function had been widely investigated but could not full…
rayyan-120368531	A novel MAF missense mutation leads to congenital nuclear cataract by impacting the transactivation of crystallin and noncrystallin genes	2019			Gene	0378-1119	692		113-118	Si, Nuo and Song, Zixun and Meng, Xiaolu and Li, Xinru and Xiao, Wei and Zhang, Xue	["http://dx.doi.org/10.1016/j.gene.2019.01.011", "https://www.ncbi.nlm.nih.gov/pubmed/30659945", "https://linkinghub.elsevier.com/retrieve/pii/S0378-1119(19)30043-5", "http://www.elsevier.com/locate/gene", "http://ovidsp.ovid.com/ovidweb.cgi?T=JS&PAGE=reference&D=emexa&NEWS=N&AN=2001474118", "http://ovidsp.ovid.com/ovidweb.cgi?T=JS&PAGE=reference&D=med16&NEWS=N&AN=30659945"]		Elsevier B.V.	McKusick-Zhang Center for Genetic Medicine, Institute of Basic Medical Sciences Chinese Academy of Medical Sciences, School of Basic Medicine Peking Union Medical College, Beijing 100005, China. Department of Ophthalmology, Shengjing Hospital, China Medical University, Shenyang, China. Department of Ophthalmology, Shengjing Hospital, China Medical University, Shenyang, China. Electronic address: …	The transcription factor v-maf avain musculoaponeurotic fibrosarcoma oncogene homolog (MAF) plays an important role in lens development. It contains a unique extended homology region (EHR) in the DNA binding domain. MAF mutations are associated with phenotypically distinct forms of congenital cataract and show different effects on the transactivation of target genes. Mutations in the MAF EHR regi…
rayyan-120368532	Association among genetic polymorphisms of GSTP1, HO-1, and SOD-3 and chronic obstructive pulmonary disease susceptibility	2019			Int. J. Chron. Obstruct. Pulmon. Dis.	1176-9106	14		2081-2088	Du, Yong and Zhang, Hui and Xu, Yan and Ding, Yi and Chen, Xuru and Mei, Zhoufang and Ding, Heyuan and Jie, Zhijun	["https://www.dovepress.com/association-among-genetic-polymorphisms-of-gstp1-ho-1-and-sod-3-and-ch-peer-reviewed-article-COPD", "http://dx.doi.org/10.2147/COPD.S213364", "https://www.ncbi.nlm.nih.gov/pubmed/31564855", "https://www.ncbi.nlm.nih.gov/pmc/articles/PMC6736021", "https://www.dovepress.com/getfile.php?fileID=52615", "http://ovidsp.ovid.com/ovidweb.cgi?T=JS&PAGE=reference&D=emexa&NEWS=N&…		Informa UK Limited	Department of Pulmonary and Critical Care Medicine, The Fifth People's Hospital of Shanghai, Fudan University, Shanghai 200240, People's Republic of China.; Department of Endocrinology, People's Hospital of Rizhao, Rizhao 276800, People's Republic of China.; Department of Laboratory Medicine, Rizhao Central Hospital, Rizhao 276800, People's Republic of China.; Department of Endocrinology, The Fif…	Background: Chronic obstructive pulmonary disease (COPD) is a progressive lung disease characterized by incomplete reversible airï¬‚ow limitation, which is associated with emphysema and chronic inflammation. Oxidative/antioxidant imbalance is one of the mechanisms of the current pathogenesis of COPD and several recent studies have attempted to uncover genetic causes of COPD and its progression. G…
rayyan-120368533	Inhibitory effect of purple rice husk extract on AFB1-induced micronucleus formation in rat liver through modulation of xenobiotic metabolizing enzymes	2019			BMC Complement. Altern. Med.	1472-6882	19	1	237	Chariyakornkul, Arpamas and Punvittayagul, Charatda and Taya, Sirinya and Wongpoomchai, Rawiwan	["http://dx.doi.org/10.1186/s12906-019-2647-9", "https://www.ncbi.nlm.nih.gov/pubmed/31481128", "https://www.ncbi.nlm.nih.gov/pmc/articles/PMC6724366", "https://bmccomplementalternmed.biomedcentral.com/articles/10.1186/s12906-019-2647-9", "http://www.biomedcentral.com/bmccomplementalternmed/", "http://ovidsp.ovid.com/ovidweb.cgi?T=JS&PAGE=reference&D=emexa&NEWS=N&AN=629195804", "http://ovidsp.ovi…		BioMed Central Ltd. (E-mail: info@biomedcentral.com)	Department of Biochemistry, Faculty of Medicine, Chiang Mai University, Chiang Mai, 50200, Thailand. Research Affairs, Faculty of Veterinary Medicine, Chiang Mai University, Chiang Mai, 50100, Thailand. Functional Food Research Center for Well-being, Chiang Mai University, Chiang Mai, 50200, Thailand. Functional Food Research Unit, Science and Technology Research Institute, Chiang Mai University,…	BACKGROUND: Rice husk, a waste material produced during milling, contains numerous phytochemicals that may be sources of cancer chemopreventive agents. Various biological activities of white and colored rice husk have been reported. However, there are few comparative studies of the cancer chemopreventive effects of white and colored rice husk. METHODS: This study investigated the cancer chemoprev…
rayyan-120368534	The Study on Polymorphism of TrxR and Nrf2/HO-1 Signaling Pathway in Kaschin-Beck Disease	2019			Biol. Trace Elem. Res.	0163-4984	190	2	303-308	Li, Yuanyuan and Mo, Xiaoyan and Xiong, Yongmin	["http://dx.doi.org/10.1007/s12011-018-1566-9", "https://www.ncbi.nlm.nih.gov/pubmed/30474788", "https://dx.doi.org/10.1007/s12011-018-1566-9", "http://www.springer.com/humana+press/journal/12011", "http://ovidsp.ovid.com/ovidweb.cgi?T=JS&PAGE=reference&D=emexa&NEWS=N&AN=625192799", "http://ovidsp.ovid.com/ovidweb.cgi?T=JS&PAGE=reference&D=medl&NEWS=N&AN=30474788"]		Humana Press Inc. (E-mail: humana@humanapr.com)	Department of Translational Medicine Center, The Second Affiliated Hospital of Shaanxi University of Chinese Medicine, Xianyang, 712000, Shaanxi, People's Republic of China. School of Life Science and Technology, Xi'an Jiaotong University, Xi'an, 710049, Shaanxi, People's Republic of China. School of Life Science and Technology, Xi'an Jiaotong University, Xi'an, 710049, Shaanxi, People's Republic…	Kaschin-Beck disease (KBD) is an endemic, chronic, and degenerative osteoarthropathy, which seriously impairs the quality of patients' life. We detected the expression of TrxR by ELISA and found that TrxR was lower in KBD than in normal control group significantly (P < 0.001); this result indicated that TrxR must be related to KBD. We retrieved cSNPs in NCBI SNP database and used three bioinforma…
rayyan-120368535	Antioxidant and cytoprotective effects of (-)-Epigallocatechin-3-(3â€³-O-methyl) gallate	2019			Int. J. Mol. Sci.	1661-6596	20	16	3993	Kim, Eunji and Han, Sang Yun and Hwang, Kyeonghwan and Kim, Donghyun and Kim, Eun-Mi and Hossain, Mohammad Amjad and Kim, Jong-Hoon and Cho, Jae Youl	["https://www.mdpi.com/1422-0067/20/16/3993", "http://dx.doi.org/10.3390/ijms20163993", "https://www.ncbi.nlm.nih.gov/pubmed/31426336", "https://www.ncbi.nlm.nih.gov/pmc/articles/PMC6719974", "https://www.mdpi.com/1422-0067/20/16/3993/pdf", "http://ovidsp.ovid.com/ovidweb.cgi?T=JS&PAGE=reference&D=emexa&NEWS=N&AN=2002472483", "https://www.mdpi.com/resolver?pii=ijms20163993", "http://ovidsp.ovid.c…		MDPI AG	Department of Integrative Biotechnology, Sungkyunkwan University, Suwon 16419, Korea.; Department of Integrative Biotechnology, Sungkyunkwan University, Suwon 16419, Korea.; Daewoong Pharmaceutical Co., Yongin 17028, Korea.; Basic Research & Innovation vision, R&D Center, AmorePacific Corporation, Yongin 17074, Korea.; College of Veterinary Medicine, Chonbuk National University, Iksan 54596, Kore…	Reactive oxygen species (ROS) are generated from diverse cellular processes or external sources such as chemicals, pollutants, or ultraviolet (UV) irradiation. Accumulation of radicals causes cell damage that can result in degenerative diseases. Antioxidants remove radicals by eliminating unpaired electrons from other molecules. In skin health, antioxidants are essential to protect cells from the…
rayyan-120368537	Genetic Association Study of Restless Legs Syndrome in Chinese Population	2019			Eur. Neurol.	0014-3022	81	1	47-55	Chen, Jie and Luo, Qi and Li, Gen and Huang, Yumeng and Ma, Jianfang	["http://dx.doi.org/10.1159/000500416", "https://www.ncbi.nlm.nih.gov/pubmed/31063999", "https://www.karger.com?DOI=10.1159/000500416", "http://www.karger.com/journals/ene/ene_jh.htm", "http://ovidsp.ovid.com/ovidweb.cgi?T=JS&PAGE=reference&D=emexa&NEWS=N&AN=627661851", "http://ovidsp.ovid.com/ovidweb.cgi?T=JS&PAGE=reference&D=medl&NEWS=N&AN=31063999"]		S. Karger AG	Department of Neurology and Co-innovation Center of Neuroregeneration, Ruijin Hospital Affiliated to Shanghai Jiao Tong University School of Medicine, Shanghai, China. Department of Neurology and Co-innovation Center of Neuroregeneration, Ruijin Hospital Affiliated to Shanghai Jiao Tong University School of Medicine, Shanghai, China, majifa@hotmail.com. Switzerland	BACKGROUNDS: Several recent case-control studies have suggested some candidate genes being responsible for causing the restless legs syndrome (RLS). However, the association between those genes and the risk for RLS among the Asian population has not been well investigated. OBJECTIVES: The aim of the study was to investigate the genetic risk factors of RLS among the Chinese Population. METHODS: A …
rayyan-120368538	Implication of HMOX1 and CCR5 genotypes on clinical phenotype of Egyptian patients with sickle cell anemia	2019			Ann. Hematol.	0939-5555	98	8	1805-1812	Bakr, Salwa and Khorshied, Mervat and Talha, Noha and Jaffer, Karim Yahia and Soliman, Nohair and Eid, Khaled and El-Ghamrawy, Mona	["http://dx.doi.org/10.1007/s00277-019-03697-9", "https://www.ncbi.nlm.nih.gov/pubmed/31030250", "https://dx.doi.org/10.1007/s00277-019-03697-9", "http://link.springer.de/link/service/journals/00277/index.htm", "http://ovidsp.ovid.com/ovidweb.cgi?T=JS&PAGE=reference&D=emexa&NEWS=N&AN=627470608", "http://ovidsp.ovid.com/ovidweb.cgi?T=JS&PAGE=reference&D=med16&NEWS=N&AN=31030250"]		Springer Verlag (E-mail: service@springer.de)	Department of Clinical Pathology/Hematology, Faculty of Medicine, Fayoum University, P.O. Box 63514, Faiyum, Egypt. salwabakr1@hotmail.com. Imam Abdulrahman Bin Faisal University, Dammam, Saudi Arabia. salwabakr1@hotmail.com. Department of Clinical & Chemical Pathology, Faculty of Medicine, Cairo University, Cairo, Egypt. Department of Pediatric, Pediatric Hematology and BMT Unit, Faculty of Medi…	Sickle cell disease (SCD) is a relatively common inherited hemolytic anemia among individuals of African descent. Genetic factors might clarify clinical diversity of the disease and variations in treatment response. Some researchers investigated heme oxygenase-1 (HMOX1) or chemokine receptor 5 (CCR5Î”32) genotypes among SCD patients and their correlation with fetal hemoglobin (HbF) and disease se…
rayyan-120368539	The antioxidative action of ZTP by increasing Nrf2/ARE signal pathway	2019			Evid. Based. Complement. Alternat. Med.	1741-427X	2019		5421528	Yang, Liang and Xu, Bing and Yuan, Chunxu and Dai, Zhi and Wang, Yong and Li, Qiongya and Yang, Qifan and Li, Nuomin and Qing, Hong	["https://www.hindawi.com/journals/ecam/2019/5421528/", "http://dx.doi.org/10.1155/2019/5421528", "https://www.ncbi.nlm.nih.gov/pubmed/30984274", "https://www.ncbi.nlm.nih.gov/pmc/articles/PMC6431467", "http://www.hindawi.com/journals/ecam/contents.html", "http://ovidsp.ovid.com/ovidweb.cgi?T=JS&PAGE=reference&D=emexa&NEWS=N&AN=626931924", "https://doi.org/10.1155/2019/5421528", "http://ovidsp.ov…		Hindawi Limited	School of Life Science, Beijing Institute of Technology, Beijing 100081, China.; College of Life Sciences & Research Center for Resource Peptide Drugs, Shaanxi Engineering & Technological Research Center for Conversation & Utilization of Regional Biological Resources, Yanan University, Yanan 716000, China.; China Resources Sanjiu Medical & Pharmaceutical Co., Ltd. Shenzhen 518110, China.; School …	So far, more than 25,000 brain diseases have been shown to be related to oxidative stress. Excessive free radicals and reactive oxygen species (ROS) can attack cells resulting in dysfunctional proteins, lipids, and nucleic acid, finally leading to imbalance of energy metabolism, cell death, gene mutation, and immune reaction. Therefore oxidative stress plays an important role in neuronal diseases…
rayyan-120368541	Detection of high CD44 expression in oral cancers using the novel monoclonal antibody, C44Mab-5	2018			Biochem Biophys Rep	2405-5808	14		64-68	Yamada, Shinji and Itai, Shunsuke and Nakamura, Takuro and Yanaka, Miyuki and Kaneko, Mika K and Kato, Yukinari	["http://dx.doi.org/10.1016/j.bbrep.2018.03.007", "https://www.ncbi.nlm.nih.gov/pubmed/29872736", "https://www.ncbi.nlm.nih.gov/pmc/articles/PMC5986985", "https://linkinghub.elsevier.com/retrieve/pii/S2405-5808(18)30067-0", "http://www.journals.elsevier.com/biochemistry-and-biophysics-reports", "http://ovidsp.ovid.com/ovidweb.cgi?T=JS&PAGE=reference&D=emed19&NEWS=N&AN=2000644392", "http://ovidsp.…		Elsevier B.V.	Department of Antibody Drug Development, Tohoku University Graduate School of Medicine, 2-1 Seiryo-machi, Aoba-ku, Sendai, Miyagi 980-8575, Japan. New Industry Creation Hatchery Center, Tohoku University, 2-1, Seiryo-machi, Aoba-ku, Sendai, Miyagi 980-8575, Japan. Netherlands	CD44 is a transmembrane glycoprotein that regulates a variety of genes related to cell-adhesion, migration, proliferation, differentiation, and survival. A large number of alternative splicing isoforms of CD44, containing various combinations of alternative exons, have been reported. CD44 standard (CD44s), which lacks variant exons, is widely expressed on the surface of most tissues and all hemat…
rayyan-120368542	Heme oxygenase-1 genetic variants and the conundrum of hyperbilirubinemia in African-American newborns	2018			J. Perinatol.	0743-8346	38	4	345-350	Schutzman, David L and Gatien, Erica and Ajayi, Samuel and Wong, Ronald J	["http://dx.doi.org/10.1038/s41372-017-0039-x", "https://www.ncbi.nlm.nih.gov/pubmed/29302043", "https://doi.org/10.1038/s41372-017-0039-x", "http://www.nature.com/jp/index.html", "http://ovidsp.ovid.com/ovidweb.cgi?T=JS&PAGE=reference&D=emed19&NEWS=N&AN=620126479", "https://pubmed.ncbi.nlm.nih.gov/29302043", "http://ovidsp.ovid.com/ovidweb.cgi?T=JS&PAGE=reference&D=med15&NEWS=N&AN=29302043"]		Nature Publishing Group (Houndmills, Basingstoke, Hampshire RG21 6XS, United Kingdom)	Department of Pediatrics and Adolescent Medicine, Einstein Medical Center, Philadelphia, PA, USA. schutzmand@einstein.edu. Department of Pediatrics, Virginia Mason Memorial Hospital, Yakima, WA, USA. Division of Neonatology, Essentia Health Hospital, Fargo, ND, USA. Department of Pediatrics, Division of Neonatal & Developmental Medicine, Stanford University School of Medicine, Stanford, CA, USA. …	BACKGROUND: African-American (AA) infants are known to have, overall, lower bilirubin levels than infants of other ethnicities during their birth hospitalization. However, they are known to have a higher incidence of severe hyperbilirubinemia and are over represented in the US Kernicterus Registry. Heme oxygenase-1 (HO) is the rate limiting enzyme in heme metabolism leading to the equimolar produ…
rayyan-120368543	Effects of volatile anaesthetics on heme metabolism in a murine genetic model of Acute Intermittent Porphyria. A comparative study with other porphyrinogenic drugs	2018			Biochim. Biophys. Acta Gen. Subj.	0304-4165	1862	6	1296-1305	Ruspini, Silvina Fernanda and Zuccoli, Johanna Romina and Lavandera, Jimena VerÃ³nica and MartÃ­nez, MarÃ¬a Del Carmen and Oliveri, Leda MarÃ­a and Gerez, Esther NoemÃ­ and Batlle, Alcira MarÃ­a Del Carmen and Buzaleh, Ana MarÃ­a	["http://dx.doi.org/10.1016/j.bbagen.2018.02.013", "https://www.ncbi.nlm.nih.gov/pubmed/29476795", "https://linkinghub.elsevier.com/retrieve/pii/S0304-4165(18)30055-2", "http://www.elsevier.com/locate/bbagen", "http://ovidsp.ovid.com/ovidweb.cgi?T=JS&PAGE=reference&D=emed19&NEWS=N&AN=2000545597", "http://ovidsp.ovid.com/ovidweb.cgi?T=JS&PAGE=reference&D=med15&NEWS=N&AN=29476795"]		Elsevier B.V.	Centro de Investigaciones sobre Porfirinas y Porfirias (CIPYP), CONICET, Hospital de ClÃ­nicas JosÃ© de San MartÃ­n, Universidad de Buenos Aires, Argentina. CÃ¡tedra de BromatologÃ­a y NutriciÃ³n, Facultad de BioquÃ­mica y Ciencias BiolÃ³gicas, Universidad Nacional del Litoral, Santa Fe, Argentina. Centro de Investigaciones sobre Porfirinas y Porfirias (CIPYP), CONICET, Hospital de ClÃ­nicas JosÃ…	BACKGROUND: Acute Intermittent Porphyria (AIP) is an inherited disease produced by a deficiency of Porphobilinogen deaminase (PBG-D). The aim of this work was to evaluate the effects of Isoflurane and Sevoflurane on heme metabolism in a mouse genetic model of AIP to further support our previous proposal for avoiding their use in porphyric patients. A comparative study was performed administering …
rayyan-120368544	Heme oxygenase-1 promoter region (GT)n polymorphism associates with increased neuroimmune activation and risk for encephalitis in HIV infection	2018			J. Neuroinflammation	1742-2094	15	1	70	Gill, Alexander J and Garza, Rolando and Ambegaokar, Surendra S and Gelman, Benjamin B and Kolson, Dennis L	["http://dx.doi.org/10.1186/s12974-018-1102-z", "https://www.ncbi.nlm.nih.gov/pubmed/29510721", "https://www.ncbi.nlm.nih.gov/pmc/articles/PMC5838989", "https://jneuroinflammation.biomedcentral.com/articles/10.1186/s12974-018-1102-z", "http://www.jneuroinflammation.com/home/", "http://ovidsp.ovid.com/ovidweb.cgi?T=JS&PAGE=reference&D=emed19&NEWS=N&AN=621015395", "https://doi.org/10.1186/s12974-01…		BioMed Central Ltd. (E-mail: info@biomedcentral.com)	Department of Neurology, Perelman School of Medicine, University of Pennsylvania, 415 Curie Boulevard, 280C Clinical Research Building, Philadelphia, PA, 19104, USA. Department of Botany & Microbiology, Robbins Program in Neuroscience, Ohio Wesleyan University, Delaware, OH, 43016, USA. Department of Pathology, University of Texas Medical Branch, Galveston, TX, 77555, USA. Department of Neurology…	BACKGROUND: Heme oxygenase-1 (HO-1) is a critical cytoprotective enzyme that limits oxidative stress, inflammation, and cellular injury within the central nervous system (CNS) and other tissues. We previously demonstrated that HO-1 protein expression is decreased within the brains of HIV+ subjects and that this HO-1 reduction correlates with CNS immune activation and neurocognitive dysfunction. T…
rayyan-120368545	The Asp99-Arg188 salt bridge of the Pseudomonas aeruginosa HemO is critical in allowing conformational flexibility during catalysis	2018			J. Biol. Inorg. Chem.	0949-8257	23	7	1057-1070	Heinzl, Geoffrey A and Huang, Weiliang and Robinson, Elizabeth and Xue, Fengtian and MoÃ«ne-Loccoz, Pierre and Wilks, Angela	["http://dx.doi.org/10.1007/s00775-018-1609-x", "https://www.ncbi.nlm.nih.gov/pubmed/30194537", "https://www.ncbi.nlm.nih.gov/pmc/articles/PMC6203605", "https://dx.doi.org/10.1007/s00775-018-1609-x", "http://link.springer.de/link/service/journals/00775/index.htm", "http://ovidsp.ovid.com/ovidweb.cgi?T=JS&PAGE=reference&D=emed19&NEWS=N&AN=623826459", "http://ovidsp.ovid.com/ovidweb.cgi?T=JS&PAGE=r…		Springer Verlag (E-mail: service@springer.de)	Department of Pharmaceutical Sciences, School of Pharmacy, University of Maryland, Baltimore, Baltimore, MD, 21201, USA. Laboratory of Applied Biochemistry, Division of Biotechnology Products Research and Review III, Office of Biotechnology Products, Office of Pharmaceutical Quality, Center for Drug Evaluation and Research, Food and Drug Administration, Silver Spring, MD, 20993, USA. Division of …	The P. aeruginosa iron-regulated heme oxygenase (HemO) is required within the host for the utilization of heme as an iron source. As iron is essential for survival and virulence, HemO represents a novel antimicrobial target. We recently characterized small molecule inhibitors that bind to an allosteric site distant from the heme pocket, and further proposed binding at this site disrupts a nearby …	Erratum in (EIN)
rayyan-120368546	Identification of Genetic Risk Factors for Neonatal Hyperbilirubinemia in Fujian Province, Southeastern China: A Case-Control Study	2018			Biomed Res. Int.	2314-6133	2018		7803175	Zhou, Jinfu and Yang, Changyi and Zhu, Wenbin and Chen, Shuwei and Zeng, Yinglin and Wang, Jing and Zhao, Hong and Chen, Yao and Lin, Feng	["http://dx.doi.org/10.1155/2018/7803175", "https://www.ncbi.nlm.nih.gov/pubmed/30298137", "https://www.ncbi.nlm.nih.gov/pmc/articles/PMC6157199", "https://doi.org/10.1155/2018/7803175", "http://www.hindawi.com/journals/biomed/", "http://ovidsp.ovid.com/ovidweb.cgi?T=JS&PAGE=reference&D=emed19&NEWS=N&AN=624040814", "http://ovidsp.ovid.com/ovidweb.cgi?T=JS&PAGE=reference&D=med15&NEWS=N&AN=30298137…		Hindawi Limited (410 Park Avenue, 15th Floor, 287 pmb, New York NY 10022, United States)	Center of Neonatal Screening, Fujian Provincial Maternity and Children's Hospital, Affiliated Hospital of Fujian Medical University, Fuzhou 350001, Fujian Province, China. Department of Neonatology, Fujian Provincial Maternity and Children's Hospital, Affiliated Hospital of Fujian Medical University, Fuzhou 350001, Fujian Province, China. United States	To date, the genetic risk factors for neonatal hyperbilirubinemia remain unknown in Southeastern China. This case-control study aimed to identify the genetic risk factors for neonatal hyperbilirubinemia in Fujian, Southeastern China. A total of 286 hyperbilirubinemic newborns were enrolled as a case group, and 250 randomly selected newborns without jaundice or with a bilirubin level that was lowe…
rayyan-120368547	Microsatellite polymorphism in the Heme oxygenase-1 gene promoter is associated with dermal collagen density in Japanese obese male subjects	2018			PLoS One	1932-6203	13	7	e0199994	Ibuki, Ai and Minematsu, Takeo and Yoshida, Mikako and Iizaka, Shinji and Matsumoto, Masaru and Sugama, Junko and Sanada, Hiromi	["http://dx.doi.org/10.1371/journal.pone.0199994", "https://www.ncbi.nlm.nih.gov/pubmed/30024897", "https://www.ncbi.nlm.nih.gov/pmc/articles/PMC6053161", "https://dx.plos.org/10.1371/journal.pone.0199994", "http://journals.plos.org/plosone/article/file?id=10.1371/journal.pone.0199994&type=printable", "http://ovidsp.ovid.com/ovidweb.cgi?T=JS&PAGE=reference&D=emed19&NEWS=N&AN=623078617", "http://o…		Public Library of Science (E-mail: plos@plos.org)	Department of Biological Science and Nursing, School of Medicine, Yokohama City University, Kanagawa, Japan. Department of Gerontological Nursing/ Wound Care Management, Graduate School of Medicine, The University of Tokyo, Tokyo, Japan. Department of Skincare Science, Graduate School of Medicine, The University of Tokyo, Tokyo, Japan. Department of Imaging Nursing Science, Graduate School of Med…	We previously reported elevated oxidative stress-related mechanical vulnerabilities of the skin as sparse distributions of hyperechoic areas. Although this helped establish a personalized skin care system to prevent skin disorders related to mechanical stress, obesity-related skin vulnerability involves individual differences. Here, we hypothesized that individual differences are caused by polymo…
rayyan-120368548	Genetics of restless legs syndrome: An update	2018			Sleep Med. Rev.	1087-0792	39		108-121	JimÃ©nez-JimÃ©nez, FÃ©lix J and Alonso-Navarro, Hortensia and GarcÃ­a-MartÃ­n, Elena and AgÃºndez, JosÃ© A G	["http://dx.doi.org/10.1016/j.smrv.2017.08.002", "https://www.ncbi.nlm.nih.gov/pubmed/29033051", "https://linkinghub.elsevier.com/retrieve/pii/S1087-0792(17)30154-5", "http://www.elsevier.com/inca/publications/store/6/2/3/0/7/4/index.htt", "http://ovidsp.ovid.com/ovidweb.cgi?T=JS&PAGE=reference&D=emed19&NEWS=N&AN=618659491", "http://ovidsp.ovid.com/ovidweb.cgi?T=JS&PAGE=reference&D=med15&NEWS=N&A…		W.B. Saunders Ltd	Section of Neurology, Hospital Universitario del Sureste, Arganda del Rey, Madrid, Spain. Electronic address: fjavier.jimenez@salud.madrid.org. Section of Neurology, Hospital Universitario del Sureste, Arganda del Rey, Madrid, Spain. Department of Pharmacology, University of Extremadura, CÃ¡ceres, Spain. United Kingdom	A major role of genetic factors in the risk of developing restless legs syndrome (RLS) is supported by the high frequency of positive family history of RLS in patients affected with this disease, and the higher concordance rates in monozygotic twins compared with dizygotic ones in twin studies. In this review we have focused on those reports describing inheritance patterns of RLS, genetic anticip…
rayyan-120368549	Development of an in vitro model to study hepatitis C virus effects on hepatocellular lipotoxicity and lipid metabolism	2018			Pathol. Res. Pract.	0344-0338	214	10	1700-1706	Koletzko, Leandra and Mahli, Abdo and Hellerbrand, Claus	["http://dx.doi.org/10.1016/j.prp.2018.08.013", "https://www.ncbi.nlm.nih.gov/pubmed/30201523", "https://linkinghub.elsevier.com/retrieve/pii/S0344-0338(18)30722-2", "http://www.journals.elsevier.com/pathology-research-and-practice/", "http://ovidsp.ovid.com/ovidweb.cgi?T=JS&PAGE=reference&D=emed19&NEWS=N&AN=2001082755", "http://ovidsp.ovid.com/ovidweb.cgi?T=JS&PAGE=reference&D=med15&NEWS=N&AN=30…		Elsevier GmbH (E-mail: info@urbanfischer.de)	Department of Medicine II, University Hospital, LMU Munich, Germany; Department of Internal Medicine I, University Hospital Regensburg, Germany. Institute of Biochemistry, Emil-Fischer-Zentrum, Friedrich-Alexander-University Erlangen-NÃ¼rnberg, Germany. Department of Internal Medicine I, University Hospital Regensburg, Germany; Institute of Biochemistry, Emil-Fischer-Zentrum, Friedrich-Alexander-…	Hepatic steatosis is common in patients infected with hepatitis C virus (HCV). Particularly in patients infected with non-genotype 3 HCV, hepatic steatosis is closely related to factors of the metabolic syndrome such as hyperlipidemia. However, the molecular mechanisms involved in this "metabolic" steatosis in non-3 genotype HCV infections are not well understood. Here, we aimed to develop an in …
rayyan-120368550	Study of the influence of heme oxygenase 1 gene single nucleotide polymorphism (rs2071746) on esophageal varices among patients with cirrhosis	2018			Eur. J. Gastroenterol. Hepatol.	0954-691X	30	8	888-892	Ellakany, Walid Ismail and Mahmoud MoheyEldin, Khaled and Invernizzi, Pietro and Mahmoud ElKady, Ali and Eldin Fathy Abou Elkheir, Hossam and Abdel Haleem Abo Elwafa, Reham and Ellakany, Ahmed	["http://dx.doi.org/10.1097/MEG.0000000000001161", "https://www.ncbi.nlm.nih.gov/pubmed/29877949", "https://doi.org/10.1097/MEG.0000000000001161", "http://journals.lww.com/eurojgh/pages/default.aspx", "http://ovidsp.ovid.com/ovidweb.cgi?T=JS&PAGE=reference&D=emed19&NEWS=N&AN=623099478", "http://ovidsp.ovid.com/ovidweb.cgi?T=JS&PAGE=reference&D=med15&NEWS=N&AN=29877949"]		Lippincott Williams and Wilkins (E-mail: agents@lww.com)	Departments of Tropical Medicine. Autoimmune Liver Diseases and International Center for Digestive Health, Faculty of Medicine, University of Milan, Bicocca, Italy. Clinical and Chemical Pathology. Internal Medicine, Gastroenterology and Endoscopy Unit, Faculty of Medicine, Alexandria University, Alexandria, Egypt. United Kingdom	INTRODUCTION: Cirrhosis as a pathological term has some criteria known to be common in all cases of liver cirrhosis. Esophageal varices are portosystemic collaterals arising in the submucosa of the lower esophagus because of portal hypertension. Portal hypertension is defined as hepatic venous pressure gradient greater than 5 mmHg that arises often as a sequelae of mesenchymal dysfunction in a ci…
rayyan-120368551	Vitexin attenuates lipopolysaccharide-induced acute lung injury by controlling the Nrf2 pathway	2018			PLoS One	1932-6203	13	4	e0196405	Lu, Ying and Yu, Ting and Liu, Jingyao and Gu, Lina	["http://dx.doi.org/10.1371/journal.pone.0196405", "https://www.ncbi.nlm.nih.gov/pubmed/29694408", "https://www.ncbi.nlm.nih.gov/pmc/articles/PMC5942793", "https://dx.plos.org/10.1371/journal.pone.0196405", "http://journals.plos.org/plosone/article/file?id=10.1371/journal.pone.0196405&type=printable", "http://ovidsp.ovid.com/ovidweb.cgi?T=JS&PAGE=reference&D=emed19&NEWS=N&AN=621788521", "http://o…		Public Library of Science (E-mail: plos@plos.org)	Intensive Care Unit, the First Hospital of Jilin University, Changchun, China. Department of Nutrition, the Second Hospital of Jilin University, Changchun, China. Departmen of Neurology, the First Hospital of Jilin University, Changchun, China. United States	BACKGROUND: A major feature of acute lung injury (ALI) is excessive inflammation in the lung. Vitexin is an active component from medicinal plants which has antioxidant and anti-inflammatory activities. Oxidative stress and inflammation play important roles in the pathophysiological processes in ALI. In the current study, we investigate the effect and potential mechanisms of Vitexin on lipopolysa…
rayyan-120368552	Effect of Soluble Epoxide Hydrolase in Hyperoxic Acute Lung Injury in Mice	2018			Inflammation	0360-3997	41	3	1065-1072	Li, Ping-Song and Tao, Wei and Yang, Liu-Qing and Shu, Yu-Sheng	["http://dx.doi.org/10.1007/s10753-018-0758-y", "https://www.ncbi.nlm.nih.gov/pubmed/29574653", "https://doi.org/10.1007/s10753-018-0758-y", "http://www.wkap.nl/journalhome.htm/0360-3997", "http://ovidsp.ovid.com/ovidweb.cgi?T=JS&PAGE=reference&D=emed19&NEWS=N&AN=621400747", "http://ovidsp.ovid.com/ovidweb.cgi?T=JS&PAGE=reference&D=med15&NEWS=N&AN=29574653"]		Springer New York LLC (E-mail: barbara.b.bertram@gsk.com)	Department of Burn and Plastic Surgery, Subei People's Hospital of Jiangsu Province, Yangzhou, Jiangsu, People's Republic of China. Department of Surgery, Yangzhou Dongfang Hospital, Yangzhou, Jiangsu, People's Republic of China. Department of Anesthesiology, Subei People's Hospital of Jiangsu Province, Yangzhou, Jiangsu, People's Republic of China. 13952525233@163.com. Department of Thoracic Sur…	Hyperoxic acute lung injury is a serious complication of oxygen therapy that causes high mortality. Inhibition of soluble epoxide hydrolase (sEH) has been reported to have protective effect on lipopolysaccharide-induced acute lung injury (ALI). This study investigates whether sEH plays any role in the pathogenesis of hyperoxic ALI. Wild-type and sEH gene knockout (sEH-/-) mice were exposed to 100…
rayyan-120368553	Fenofibrate ameliorates diabetic retinopathy by modulating Nrf2 signaling and NLRP3 inflammasome activation	2018			Mol. Cell. Biochem.	0300-8177	445	1	105-115	Liu, Qiuping and Zhang, Fengjun and Zhang, Xian and Cheng, Rui and Ma, Jian-Xing and Yi, Jinglin and Li, Jingming	["http://dx.doi.org/10.1007/s11010-017-3256-x", "https://www.ncbi.nlm.nih.gov/pubmed/29264825", "https://doi.org/10.1007/s11010-017-3256-x", "http://www.kluweronline.com/issn/0300-8177/", "http://ovidsp.ovid.com/ovidweb.cgi?T=JS&PAGE=reference&D=emed19&NEWS=N&AN=619905492", "http://ovidsp.ovid.com/ovidweb.cgi?T=JS&PAGE=reference&D=med15&NEWS=N&AN=29264825"]		Springer New York LLC (E-mail: barbara.b.bertram@gsk.com)	Department of Ophthalmology, Affiliated Eye Hospital of Nanchang University, 463 Bayi Road, Nanchang, 330006, Jiangxi, China. Department of Physiology, Health Sciences Center, University of Oklahoma, 941 Stanton L. Young Blvd, Oklahoma City, OK, 73104, USA. Department of Ophthalmology, Affiliated Eye Hospital of Nanchang University, 463 Bayi Road, Nanchang, 330006, Jiangxi, China. yjl0791@126.com…	Oxidative stress and neuroinflammation contribute significantly to the development and progression of diabetic retinopathy. Fenofibrate has received great attention as it benefits diabetic patients by reducing retinal laser requirement. Nuclear factor erythroid-2-related factor 2 (Nrf2) is a master regulator of anti-oxidative defense. Activation of nucleotide binding domain, leucine-rich repeat-c…
rayyan-120368554	Change in Populations of Macrophages Promotes Development of Delayed Gastric Emptying in Mice	2018			Gastroenterology	0016-5085	154	8	2122-2136.e12	Cipriani, Gianluca and Gibbons, Simon J and Miller, Katie E and Yang, Daniel S and Terhaar, Matthew L and Eisenman, Seth T and Ã–rdÃ¶g, Tamas and Linden, David R and Gajdos, Gabriela B and Szurszewski, Joseph H and Farrugia, Gianrico	["http://dx.doi.org/10.1053/j.gastro.2018.02.027", "https://www.ncbi.nlm.nih.gov/pubmed/29501441", "https://www.ncbi.nlm.nih.gov/pmc/articles/PMC5985210", "https://linkinghub.elsevier.com/retrieve/pii/S0016-5085(18)30244-0", "http://www.journals.elsevier.com/gastroenterology/", "http://ovidsp.ovid.com/ovidweb.cgi?T=JS&PAGE=reference&D=emed19&NEWS=N&AN=2000812559", "http://ovidsp.ovid.com/ovidweb.…		W.B. Saunders	Enteric Neuroscience Program, Mayo Clinic, Rochester, Minnesota. Enteric Neuroscience Program, Mayo Clinic, Rochester, Minnesota. Electronic address: farrugia.gianrico@mayo.edu. United States	BACKGROUND & AIMS: Muscularis propria macrophages lie close to cells that regulate gastrointestinal motor function, including interstitial cells of Cajal (ICC) and myenteric neurons. In animal models of diabetic gastroparesis, development of delayed gastric emptying has been associated with loss of macrophages that express cytoprotective markers and reduced networks of ICC. Mice with long-term di…
rayyan-120368555	Hemin blunts the depressant effect of chronic nicotine on reflex tachycardia via activation of central NOS/PI3K pathway in female rats	2018			Pharmacol. Rep.	1734-1140	70	3	455-462	Fouda, Mohamed A and El-Gowelli, Hanan M and El-Gowilly, Sahar M and El-Mas, Mahmoud M	["http://dx.doi.org/10.1016/j.pharep.2017.09.008", "https://www.ncbi.nlm.nih.gov/pubmed/29627692", "https://linkinghub.elsevier.com/retrieve/pii/S1734-1140(17)30121-4", "http://www.journals.elsevier.com/pharmacological-reports", "http://ovidsp.ovid.com/ovidweb.cgi?T=JS&PAGE=reference&D=emed19&NEWS=N&AN=2000627284", "http://ovidsp.ovid.com/ovidweb.cgi?T=JS&PAGE=reference&D=medc&NEWS=N&AN=29627692"]		Elsevier B.V.	Department of Pharmacology and Toxicology, Faculty of Pharmacy, Alexandria University, Egypt. Department of Pharmacology and Toxicology, Faculty of Pharmacy, Alexandria University, Egypt. Electronic address: mahelm@hotmail.com. Netherlands	BACKGROUND: Chronic nicotine administration impairs reflex chronotropic responses that follow arterial baroreceptor unloading in female rats with repleted, but not depleted (ovariectomized, OVX), estrogen (E2). This study investigated whether products of nitric oxide synthase (NOS) and/or heme oxygenase (HO) and related soluble guanylate cyclase (sGC)/phosphatidylinositol 3-kinase (PI3K)/mitogen-…
rayyan-120368556	Oral Delivery of Nanoparticles Loaded With Ginger Active Compound, 6-Shogaol, Attenuates Ulcerative Colitis and Promotes Wound Healing in a Murine Model of Ulcerative Colitis	2018			J. Crohns. Colitis	1873-9946	12	2	217-229	Zhang, Mingzhen and Xu, Changlong and Liu, Dandan and Han, Moon Kwon and Wang, Lixin and Merlin, Didier	["http://dx.doi.org/10.1093/ecco-jcc/jjx115", "https://www.ncbi.nlm.nih.gov/pubmed/28961808", "https://www.ncbi.nlm.nih.gov/pmc/articles/PMC5881712", "https://academic.oup.com/ecco-jcc/article-lookup/doi/10.1093/ecco-jcc/jjx115", "http://ecco-jcc.oxfordjournals.org/", "http://ovidsp.ovid.com/ovidweb.cgi?T=JS&PAGE=reference&D=emed19&NEWS=N&AN=620516901", "http://ovidsp.ovid.com/ovidweb.cgi?T=JS&PA…		Oxford University Press (E-mail: jnl.info@oup.co.uk)	Institute for Biomedical Sciences, Georgia State University, Atlanta, GA, USA. Department of Gastroenterology, 2nd Affiliated Hospital and Yuying Children's Hospital of Wenzhou Medical University, Zhejiang, P. R. China. Department of Chemistry, Georgia State University, Atlanta, GA, USA. Atlanta Veterans Affairs Medical Center, Decatur, GA, USA. United Kingdom	Background and Aims: Oral drug delivery is the most attractive pathway for ulcerative colitis [UC] therapy, since it has many advantages. However, this strategy has encountered many challenges, including the instability of drugs in the gastrointestinal tract [GT], low targeting of disease tissues, and severe adverse effects. Nanoparticles capable of colitis tissue-targeted delivery and site-speci…
rayyan-120368557	Grewia tiliaefolia and its active compound vitexin regulate the expression of glutamate transporters and protect Neuro-2a cells from glutamate toxicity	2018			Life Sci.	0024-3205	203		233-241	Malar, Dicson Sheeja and Prasanth, Mani Iyer and Shafreen, Rajamohamed Beema and Balamurugan, Krishnaswamy and Devi, Kasi Pandima	["http://dx.doi.org/10.1016/j.lfs.2018.04.047", "https://www.ncbi.nlm.nih.gov/pubmed/29704481", "https://linkinghub.elsevier.com/retrieve/pii/S0024-3205(18)30228-5", "http://www.elsevier.com/locate/lifescie", "http://ovidsp.ovid.com/ovidweb.cgi?T=JS&PAGE=reference&D=emed19&NEWS=N&AN=2000717803", "http://ovidsp.ovid.com/ovidweb.cgi?T=JS&PAGE=reference&D=med15&NEWS=N&AN=29704481"]		Elsevier Inc. (E-mail: usjcs@elsevier.com)	Department of Biotechnology, Alagappa University, Karaikudi 630 003, Tamil Nadu, India. Centre for Nanoscience and Nanotechnology, Sathyabama Institute of Science and Technology, Chennai, India. Department of Biotechnology, Alagappa University, Karaikudi 630 003, Tamil Nadu, India. Electronic address: devikasi@yahoo.com. United States	AIM: Glutamate is a major neurotransmitter involved in several brain functions and glutamate excitotoxicity is involved in Alzheimer's disease (AD). In the current study, the neuroprotective effect of the Indian medicinal plant Grewia tiliaefolia (GT) and its active component vitexin was evaluated in Neuro-2a cells against glutamate toxicity. MATERIALS AND METHODS: Neuro-2a cells were exposed to …
rayyan-120368558	Association between heme oxygenase-1 gene promoter polymorphisms and cancer susceptibility: A meta-analysis	2018			Biomed Rep	2049-9434	8	3	241-248	Wang, Rui and Shen, Jun and Yang, Rui and Wang, Wan-Guo and Yuan, Ye and Guo, Zhong-Hua	["http://dx.doi.org/10.3892/br.2018.1048", "https://www.ncbi.nlm.nih.gov/pubmed/29599978", "https://www.ncbi.nlm.nih.gov/pmc/articles/PMC5867395", "http://www.spandidos-publications.com/br/8/3/241/download", "http://ovidsp.ovid.com/ovidweb.cgi?T=JS&PAGE=reference&D=emed19&NEWS=N&AN=620586626", "https://pubmed.ncbi.nlm.nih.gov/29599978", "http://ovidsp.ovid.com/ovidweb.cgi?T=JS&PAGE=reference&D=pr…		Spandidos Publications (10 Vriaxidos Street, Athens 116 10, Greece. E-mail: subscriptions@spandidos-publications.com)	Department of Nephrology, Renmin Hospital of Wuhan University, Wuhan, Hubei 430060, P.R. China. Department of Cardiology, Renmin Hospital, Hubei University of Medicine Shiyan, Hubei 442000, P.R. China. Department of Orthopedics, People's Hospital of Dongxihu District, Wuhan, Hubei 430040, P.R. China. England	Numerous studies have focused on the association between heme oxygenase-1 (HO-1) gene promoter polymorphisms and susceptibility to cancer; however, results remain ambiguous. The present systematic Human Genome Epidemiology review and meta-analysis aimed to clarify this association. A systematic search was used to assess the association of HO-1 gene polymorphisms with cancer susceptibility in the …
rayyan-120368559	Association between (GT)n Repeats in Heme Oxygenase-1 Gene Promoter and 3-Year Survival of Patients with Acute Leukemia: a Controlled, Cross-Sectional Study	2018			Int J Hematol Oncol Stem Cell Res	2008-3009	12	1	49-56	Kazemi, Mohammad and Khosravian, Farinaz and Sameti, Amir Abbas and Moafi, Alireza and Merasi, Mohammad Reza and Salehi, Mansour and Nejati, Majid and Behjati, Mohaddeseh	["https://www.ncbi.nlm.nih.gov/pubmed/29951178", "https://www.ncbi.nlm.nih.gov/pmc/articles/PMC6018253", "http://ijhoscr.tums.ac.ir/index.php/ijhoscr/article/download/708/598", "http://ovidsp.ovid.com/ovidweb.cgi?T=JS&PAGE=reference&D=emed19&NEWS=N&AN=620510040", "http://ovidsp.ovid.com/ovidweb.cgi?T=JS&PAGE=reference&D=prem6&NEWS=N&AN=29951178"]		Tehran University of Medical Sciences (TUMS) (No.59, Enayat Alley, Poursina Ave., Ghods St.,Keshavarz Blv, Tehran, Iran, Islamic Republic of)	Department of Genetics and Molecular Biology, School of Medicine, Isfahan University of Medical Sciences, Isfahan, Iran. Pediatric Inherited Diseases Research Center, Research Institute for Primordial Prevention of Non-Communicable Disease, Isfahan University of Medical Sciences, Isfahan, Iran. Genome Medical Genetics Center, Isfahan University of Medical Sciences, Isfahan, Iran. Isfahan Dental S…	Background: Acute leukemia is a common pediatric cancer. Novel strategies for treatment of acute leukemia have been developed, but treatment resistance is remained as the most problematic issue. It is hypothesized that the HO-1 gene up-regulation is responsible for tumor resistance to chemotherapy or radiotherapy-induced apoptosis. The levels of HO-1 expression are related to (GT)n microsatellite…
rayyan-120368560	Fetal Microsatellite in the Heme Oxygenase 1 Promoter Is Associated With Severe and Early-Onset Preeclampsia	2018			Hypertension	0194-911X	71	1	95-102	Kaartokallio, Tea and Utge, Siddheshwar and Klemetti, Miira M and Paananen, Jussi and Pulkki, Kari and Romppanen, Jarkko and Tikkanen, Ilkka and Heinonen, Seppo and Kajantie, Eero and Kere, Juha and Kivinen, Katja and Pouta, Anneli and Lakkisto, PÃ¤ivi and Laivuori, Hannele	["http://dx.doi.org/10.1161/HYPERTENSIONAHA.117.10425", "https://www.ncbi.nlm.nih.gov/pubmed/29203625", "https://www.ahajournals.org/doi/10.1161/HYPERTENSIONAHA.117.10425?url_ver=Z39.88-2003&rfr_id=ori:rid:crossref.org&rfr_dat=cr_pub%3dpubmed", "http://hyper.ahajournals.org/", "http://ovidsp.ovid.com/ovidweb.cgi?T=JS&PAGE=reference&D=emed19&NEWS=N&AN=619850342", "http://ovidsp.ovid.com/ovidweb.cg…		Lippincott Williams and Wilkins (E-mail: kathiest.clai@apta.org)	From Medical and Clinical Genetics, Helsinki University Hospital (T.K., S.U., M.M.K., H.L.), Obstetrics and Gynaecology, Helsinki University Hospital (M.M.K., S.H.), Abdominal Center, Nephrology, Helsinki University Hospital (I.T.), Clinical Chemistry and Hematology, Helsinki University Hospital (P.L.), Children's Hospital, Helsinki University Central Hospital (E.K.), Molecular Neurology Research…	Preeclampsia is a vascular pregnancy disorder that often involves impaired placental development. HO-1 (heme oxygenase 1, encoded by HMOX1) is a stress response enzyme crucial for endothelial and placental function. Long version of the guanine-thymine (GTn) microsatellite in the HMOX1 promoter decreases HO-1 expression, and the long maternal repeat is associated with late-onset preeclampsia. Our …
rayyan-120368561	Mountain Cycling Ultramarathon Effects on Inflammatory and Hemoglobin Responses	2018			Med. Sci. Sports Exerc.	0195-9131	50	2	353-360	Alonso, Isanete and Matos, Andreia and Ribeiro, Ricardo and Gil, Ã‚ngela and Cardoso, Carlos and Sardinha, LuÃ­s B and Bicho, Manuel	["http://dx.doi.org/10.1249/MSS.0000000000001440", "https://www.ncbi.nlm.nih.gov/pubmed/28991044", "https://doi.org/10.1249/MSS.0000000000001440", "http://ovidsp.ovid.com/ovidweb.cgi?T=JS&PAGE=reference&D=emed19&NEWS=N&AN=624915757", "http://ovidsp.ovid.com/ovidweb.cgi?T=JS&PAGE=reference&D=med15&NEWS=N&AN=28991044"]		NLM (Medline)	Laboratory of Genetics and Environmental Health Institute, Faculty of Medicine, University of Lisbon, Lisbon, PORTUGAL. United States	PURPOSE: This study aimed to analyze the cumulative physiological burden of repetitive, strenuous exercise held during mountain cycling ultramarathon on regulatory mechanisms of hemoglobin degradation. METHODS: Fifty-five nonprofessional athletes (mean age, 44.8 Â± 7.1 yr) participating in a 9-consecutive-day mountain cycling ultramarathon (TransPortugal) underwent anthropometric, hematological, …
rayyan-120368562	Alterations in HO-1 expression, heme oxygenase activity and endogenous NO homeostasis modulate antioxidant responses of Brassica nigra against nano silver toxicity	2018			J. Plant Physiol.	0176-1617	228		75-84	Amooaghaie, Rayhaneh and Tabatabaei, Fatemeh and Ahadi, Alimohammad	["http://dx.doi.org/10.1016/j.jplph.2018.01.012", "https://www.ncbi.nlm.nih.gov/pubmed/29870881", "https://linkinghub.elsevier.com/retrieve/pii/S0176-1617(18)30043-9", "http://ovidsp.ovid.com/ovidweb.cgi?T=JS&PAGE=reference&D=emed19&NEWS=N&AN=624656675", "http://ovidsp.ovid.com/ovidweb.cgi?T=JS&PAGE=reference&D=medc&NEWS=N&AN=29870881"]			Biology Department, Science Faculty, Shahrekord University, Shahrekord, Iran. Electronic address: rayhanehamooaghaie@sku.ac.ir. Biology Department, Science Faculty, Shahrekord University, Shahrekord, Iran. Genetic Department, Science Faculty, Shahrekord University, Shahrekord, Iran. Germany	Silver nanoparticles (AgNPs) are one of the most widely-used nanomaterials, which are toxic and can cause physiological disorders in plants. The aim of the present study was to investigate whether a possible signaling link between heme oxygenase (HO) and nitric oxide (NO) is implicated in alleviating the toxicity of AgNPs as well as AgNO3. The results showed that exposure to 400 mg L-1 of AgNPs o…
rayyan-120368565	Repeat polymorphisms in the Homo sapiens heme oxygenase-1 gene in diabetic and idiopathic gastroparesis	2017			PLoS One	1932-6203	12	11	e0187772	Gibbons, Simon J and Grover, Madhusudan and Choi, Kyoung Moo and Wadhwa, Akhilesh and Zubair, Adeel and Wilson, Laura A and Wu, Yanhong and Abell, Thomas L and Hasler, William L and Koch, Kenneth L and McCallum, Richard W and Nguyen, Linda A B and Parkman, Henry P and Sarosiek, Irene and Snape, William J and Tonascia, James and Hamilton, Frank A and Pasricha, Pankaj J and Farrugia, Gianrico	["http://dx.doi.org/10.1371/journal.pone.0187772", "https://www.ncbi.nlm.nih.gov/pubmed/29161307", "https://www.ncbi.nlm.nih.gov/pmc/articles/PMC5697813", "https://dx.plos.org/10.1371/journal.pone.0187772", "http://journals.plos.org/plosone/article/file?id=10.1371/journal.pone.0187772&type=printable", "http://ovidsp.ovid.com/ovidweb.cgi?T=JS&PAGE=reference&D=emed18&NEWS=N&AN=619359736", "https://…		Public Library of Science (E-mail: plos@plos.org)	Mayo Clinic, Enteric NeuroScience Program, Rochester, Minnesota, United States of America. Johns Hopkins University Bloomberg School of Public Health, Johns Hopkins University, Baltimore, Maryland, United States of America. Mayo Clinic, Medical Genomics Program, Rochester, Minnesota, United States of America. University of Louisville, Louisville, Kentucky, United States of America. University of …	BACKGROUND: Idiopathic and diabetic gastroparesis in Homo sapiens cause significant morbidity. Etiology or risk factors have not been clearly identified. Failure to sustain elevated heme oxygenase-1 (HO1) expression is associated with delayed gastric emptying in diabetic mice and polymorphisms in the HO1 gene (HMOX1, NCBI Gene ID:3162) are associated with worse outcomes in other diseases. AIM: Ou…
rayyan-120368566	Acetylation is essential for nuclear heme oxygenase-1-enhanced tumor growth and invasiveness	2017			Oncogene	0950-9232	36	49	6805-6814	Hsu, F-F and Chiang, M-T and Li, F-A and Yeh, C-T and Lee, W-H and Chau, L-Y	["http://dx.doi.org/10.1038/onc.2017.294", "https://www.ncbi.nlm.nih.gov/pubmed/28846111", "https://doi.org/10.1038/onc.2017.294", "http://www.nature.com/onc/index.html", "http://ovidsp.ovid.com/ovidweb.cgi?T=JS&PAGE=reference&D=emed18&NEWS=N&AN=623372869", "http://ovidsp.ovid.com/ovidweb.cgi?T=JS&PAGE=reference&D=med14&NEWS=N&AN=28846111"]		Nature Publishing Group (Houndmills, Basingstoke, Hampshire RG21 6XS, United Kingdom)	Institute of Biomedical Sciences, Academia Sinica, Taipei, Taiwan. Cancer Center, Shuang Ho Hospital, Taipei Medical University, Taipei, Taiwan. United Kingdom	Overexpression of heme oxygenase-1 (HO-1), an endoplasmic reticulum-anchored enzyme, is observed in many cancers. HO-1 nuclear translocation has been shown to correlate with progression of several cancers. We recently reported that HO-1 is susceptible to intramembrane proteolysis and translocates to the nucleus to promote cancer growth and invasiveness without depending on its enzymatic activity.…
rayyan-120368567	Hispolon Suppresses LPS- or LTA-Induced iNOS/NO Production and Apoptosis in BV-2 Microglial Cells	2017			Am. J. Chin. Med.	0192-415X	45	8	1649-1666	Wu, Ming-Shun and Chien, Chih-Chiang and Cheng, Kur-Ta and Subbaraju, Gottumukkala V and Chen, Yen-Chou	["http://dx.doi.org/10.1142/S0192415X17500896", "https://www.ncbi.nlm.nih.gov/pubmed/29121802", "https://www.worldscientific.com/doi/10.1142/S0192415X17500896?url_ver=Z39.88-2003&rfr_id=ori:rid:crossref.org&rfr_dat=cr_pub%3dpubmed", "http://www.worldscinet.com/ajcm/ajcm.shtml", "http://ovidsp.ovid.com/ovidweb.cgi?T=JS&PAGE=reference&D=emed18&NEWS=N&AN=619200510", "http://ovidsp.ovid.com/ovidweb.c…		World Scientific Publishing Co. Pte Ltd (E-mail: wspc@wspc.com.sg)	* Division of Gastroenterology, Department of Internal Medicine, Wan Fang Hospital, Taipei Medical University, Taipei, Taiwan. â€ Division of Gastroenterology and Hepatology, Department of Internal Medicine, School of Medicine, College of Medicine, Taipei Medical University, Taipei, Taiwan. Â¶ Department of Nephrology, Chi-Mei Medical Center, Tainan, Taiwan. âˆ¥ Department of Food Nutrition, Chun…	Hispolon (HIS) is an active polyphenol compound derived from Phellinus linteus (Berkeley & Curtis), and our previous study showed that HIS effectively inhibited inflammatory responses in macrophages [Yang, L.Y., S.C. Shen, K.T. Cheng, G.V. Subbaraju, C.C. Chien and Y.C. Chen. Hispolon inhibition of inflammatory apoptosis through reduction of iNOS/NO production via HO-1 induction in macrophages. J…
rayyan-120368568	Roles of APOL1 G1 and G2 variants in sickle cell disease patients: kidney is the main target	2017			Br. J. Haematol.	0007-1048	179	2	323-335	Kormann, RaphaÃ«l and Jannot, Anne-Sophie and Narjoz, CÃ©line and Ribeil, Jean-Antoine and Manceau, Sandra and Delville, Marianne and Joste, Valentin and PriÃ©, Dominique and Pouchot, Jacques and Thervet, Eric and Courbebaisse, Marie and Arlet, Jean-BenoÃ®t	["http://dx.doi.org/10.1111/bjh.14842", "https://www.ncbi.nlm.nih.gov/pubmed/28699644", "https://doi.org/10.1111/bjh.14842", "http://www.blackwellpublishing.com/journals/BJH", "http://ovidsp.ovid.com/ovidweb.cgi?T=JS&PAGE=reference&D=emed18&NEWS=N&AN=617318700", "http://ovidsp.ovid.com/ovidweb.cgi?T=JS&PAGE=reference&D=med14&NEWS=N&AN=28699644"]		Blackwell Publishing Ltd (E-mail: customerservices@oxonblackwellpublishing.com)	Physiology Department, Georges Pompidou European Hospital, Assistance Publique-HÃ´pitaux de Paris, Paris, France. Paris Descartes Faculty of Medicine, Paris, France. INSERM UMR 1138-E22: Information Sciences & Personalized Medicine, Paris, France. Medical Informatics, Biostatistics and Public Health Department, Georges Pompidou University Hospital, Paris, France. Biochemistry Department, Georges …	In African-American patients with sickle cell disease (SCD), APOL1 G1 and G2 variants are associated with increased risk of sickle cell nephropathy (SCN). To determine the role of APOL1 variants in SCD patients living in Europe, we genotyped 152 SCD patients [aged 30Â·4 (24Â·3-36Â·4) years], mainly of Sub-Saharan African ancestry, for APOL1 G1 and G2 and for variants of four genes with kidney tro…
rayyan-120368569	Ligand-induced allostery in the interaction of the Pseudomonas aeruginosa heme binding protein with heme oxygenase	2017			Proc. Natl. Acad. Sci. U. S. A.	0027-8424	114	13	3421-3426	Deredge, Daniel J and Huang, Weiliang and Hui, Colleen and Matsumura, Hirotoshi and Yue, Zhi and MoÃ«nne-Loccoz, Pierre and Shen, Jana and Wintrode, Patrick L and Wilks, Angela	["http://dx.doi.org/10.1073/pnas.1606931114", "https://www.ncbi.nlm.nih.gov/pubmed/28289188", "https://www.ncbi.nlm.nih.gov/pmc/articles/PMC5380046", "http://www.pnas.org/cgi/pmidlookup?view=long&pmid=28289188", "http://www.pnas.org/content/114/13/3421.full.pdf", "http://ovidsp.ovid.com/ovidweb.cgi?T=JS&PAGE=reference&D=emed18&NEWS=N&AN=615009697", "http://ovidsp.ovid.com/ovidweb.cgi?T=JS&PAGE=re…		National Academy of Sciences	Department of Pharmaceutical Sciences, School of Pharmacy, University of Maryland, Baltimore, MD 21201. Institute of Environmental Health, Division of Environmental and Biomolecular Systems, Oregon Health and Science University, Portland, OR 97239. Department of Pharmaceutical Sciences, School of Pharmacy, University of Maryland, Baltimore, MD 21201; awilks@rx.umaryland.edu. United States	A heme-dependent conformational rearrangement of the C-terminal domain of heme binding protein (PhuS) is required for interaction with the iron-regulated heme oxygenase (HemO). Herein, we further investigate the underlying mechanism of this conformational rearrangement and its implications for heme transfer via site-directed mutagenesis, resonance Raman (RR), hydrogen-deuterium exchange MS (HDX-M…
rayyan-120368570	Serum Bilirubin Levels and Promoter Variations in HMOX1 and UGT1A1 Genes in Patients with Fabry Disease	2017			Oxid. Med. Cell. Longev.	1942-0900	2017		9478946	JirÃ¡skovÃ¡, Alena and Bortolussi, Giulia and DostÃ¡lovÃ¡, Gabriela and EremiÃ¡Å¡ovÃ¡, Lenka and GolaÅˆ, Lubor and Danzig, VilÃ©m and Linhart, AleÅ¡ and VÃ­tek, Libor	["http://dx.doi.org/10.1155/2017/9478946", "https://www.ncbi.nlm.nih.gov/pubmed/28951772", "https://www.ncbi.nlm.nih.gov/pmc/articles/PMC5603749", "https://doi.org/10.1155/2017/9478946", "http://www.hindawi.com/journals/oximed/", "http://ovidsp.ovid.com/ovidweb.cgi?T=JS&PAGE=reference&D=emed18&NEWS=N&AN=618074041", "http://ovidsp.ovid.com/ovidweb.cgi?T=JS&PAGE=reference&D=med14&NEWS=N&AN=28951772…		Hindawi Limited (410 Park Avenue, 15th Floor, 287 pmb, New York NY 10022, United States)	Department of Medical Biochemistry and Laboratory Diagnostics, 1st Faculty of Medicine, Charles University, Katerinska 32, 12000 Prague 2, Czech Republic. 2nd Department of Internal Medicine and Department of Cardiovascular Medicine, 1st Faculty of Medicine, Charles University, Katerinska 32, 12000 Prague 2, Czech Republic. 4th Department of Internal Medicine, 1st Faculty of Medicine, Charles Uni…	The aim of our study was to assess the possible relationships among heme oxygenase (HMOX), bilirubin UDP-glucuronosyl transferase (UGT1A1) promoter gene variations, serum bilirubin levels, and Fabry disease (FD). The study included 56 patients with FD (M : F ratio = 0.65) and 185 healthy individuals. Complete standard laboratory and clinical work-up was performed on all subjects, together with th…
rayyan-120368571	Haem oxygenase-1 polymorphisms can affect HCV replication and treatment responses with different efficacy in humanized mice	2017			Liver Int.	1478-3223	37	8	1128-1137	Kah, Janine and Volz, Tassilo and LÃ¼tgehetmann, Marc and Groth, Anne and Lohse, Ansgar W and Tiegs, Gisa and Sass, Gabriele and Dandri, Maura	["http://dx.doi.org/10.1111/liv.13347", "https://www.ncbi.nlm.nih.gov/pubmed/27992676", "https://doi.org/10.1111/liv.13347", "http://www.wiley.com/bw/journal.asp?ref=1478-3223", "http://ovidsp.ovid.com/ovidweb.cgi?T=JS&PAGE=reference&D=emed18&NEWS=N&AN=617322214", "https://pubmed.ncbi.nlm.nih.gov/27992676", "http://ovidsp.ovid.com/ovidweb.cgi?T=JS&PAGE=reference&D=med14&NEWS=N&AN=27992676"]		Blackwell Publishing Ltd	I. Department of Medicine, Center for Internal Medicine, University Medical Center Hamburg-Eppendorf, Hamburg, Germany. Institute of Experimental Immunology and Hepatology, University Medical Center Hamburg-Eppendorf, Hamburg, Germany. Institute of Microbiology, Virology and Hygiene, University Medical Center Hamburg-Eppendorf, Hamburg, Germany. German Center for Infection Research, Hamburg-LÃ¼be…	BACKGROUND & AIMS: Enhancement of host anti-oxidant enzymes, such as haemoxygenase-1, may attenuate virus-mediated hepatocyte injury, while the induction of HO-1 by cobalt-protoporphyrin-IX (CoPP) administration, as the application of its haem degradation product biliverdin (BV), was shown to hinder HCV replication in vitro. In addition, (GT)n -repeats length in the polymorphic region of the HO-1…
rayyan-120368572	Punicalagin, a PTP1B inhibitor, induces M2c phenotype polarization via up-regulation of HO-1 in murine macrophages	2017			Free Radic. Biol. Med.	0891-5849	110		408-420	Xu, Xiaolong and Guo, Yuhong and Zhao, Jingxia and He, Shasha and Wang, Yan and Lin, Yan and Wang, Ning and Liu, Qingquan	["http://dx.doi.org/10.1016/j.freeradbiomed.2017.06.014", "https://www.ncbi.nlm.nih.gov/pubmed/28690198", "https://linkinghub.elsevier.com/retrieve/pii/S0891-5849(17)30647-0", "http://www.elsevier.com/locate/freeradbiomed", "http://ovidsp.ovid.com/ovidweb.cgi?T=JS&PAGE=reference&D=emed18&NEWS=N&AN=617239732", "http://ovidsp.ovid.com/ovidweb.cgi?T=JS&PAGE=reference&D=med14&NEWS=N&AN=28690198"]		Elsevier Inc. (E-mail: usjcs@elsevier.com)	Beijing Hospital of Traditional Chinese Medicine, Capital Medical University, Beijing 100010, PR China; Beijing Institute of Traditional Chinese Medicine, Beijing 100010, PR China; Beijing Key Laboratory of Basic Research with Traditional Chinese Medicine on Infectious Diseases, Beijing 100010, PR China. Beijing Hospital of Traditional Chinese Medicine, Capital Medical University, Beijing 100010,…	Current data have shown that punicalagin (PUN), an ellagitannin isolated from pomegranate, possesses anti-inflammatory and anti-oxidant properties; however, its direct targets have not yet been reported. This is the first report that PTP1B serves as a direct target of PUN, with IC50 value of 1.04Î¼M. Results from NPOI further showed that the Kon and Koff of PUN-PTP1B complex were 3.38e2M-1s-1 and…
rayyan-120368573	Correlation between genetic polymorphisms within the MAPK1/HIF-1/HO-1 signaling pathway and risk or prognosis of perimenopausal coronary artery disease	2017			Clin. Cardiol.	0160-9289	40	8	597-604	Guo, Nan and Zhang, Nan and Yan, Liqiu and Cao, Xufen and Wang, Jiawang and Wang, Yunfei	["http://dx.doi.org/10.1002/clc.22708", "https://www.ncbi.nlm.nih.gov/pubmed/28444966", "https://www.ncbi.nlm.nih.gov/pmc/articles/PMC6490459", "https://doi.org/10.1002/clc.22708", "http://onlinelibrary.wiley.com/journal/10.1002/(ISSN)1932-8737", "http://ovidsp.ovid.com/ovidweb.cgi?T=JS&PAGE=reference&D=emed18&NEWS=N&AN=615898377", "http://ovidsp.ovid.com/ovidweb.cgi?T=JS&PAGE=reference&D=medc&NE…		John Wiley and Sons Inc. (E-mail: cs-journals@wiley.com)	Department of Cardiology, Cangzhou Central Hospital, Hebei Medical University, Cangzhou, P. R. China. Department of Cardiothoracic Surgery, Cangzhou Central Hospital, Hebei Medical University, Cangzhou, P. R. China. United States	BACKGROUND: Mitogen-activated protein kinase-1 (MAPK1), as well as its downstream factors of hypoxia-inducible factor-1 (HIF-1) and heme oxygenase-1 (HO-1), have been documented to be involved in modulating development of coronary artery disease (CAD). HYPOTHESIS: Genetic mutations within the MAPK1/HIF-1/HO-1 signaling pathway could alter the risk of perimenopausal CAD in Chinese patients. METHOD…
rayyan-120368574	Protective effect of gedunin on TLR-mediated inflammation by modulation of inflammasome activation and cytokine production: Evidence of a multitarget compound	2017			Pharmacol. Res.	1043-6618	115		65-77	Borges, Perla Villani and Moret, Katelim Hottz and Raghavendra, Nulgumnalli Manjunathaiah and Maramaldo Costa, Thadeu Estevam and Monteiro, Ana Paula and Carneiro, Alan Brito and Pacheco, PatrÃ­cia and Temerozo, Jairo Ramos and Bou-Habib, Dumith Chequer and das GraÃ§as Henriques, Maria and Penido, Carmen	["http://dx.doi.org/10.1016/j.phrs.2016.09.015", "https://www.ncbi.nlm.nih.gov/pubmed/27641928", "https://linkinghub.elsevier.com/retrieve/pii/S1043-6618(16)30472-8", "http://www.elsevier.com/inca/publications/store/6/2/2/9/3/1/index.htt", "http://ovidsp.ovid.com/ovidweb.cgi?T=JS&PAGE=reference&D=emed18&NEWS=N&AN=613276110", "http://ovidsp.ovid.com/ovidweb.cgi?T=JS&PAGE=reference&D=med14&NEWS=N&A…		Academic Press	LaboratÃ³rio de Farmacologia Aplicada, Farmanguinhos, FundaÃ§Ã£o Oswaldo Cruz, Rio de Janeiro, Brazil. Department of Pharmaceutical Chemistry, Gokaraju Rangaraju College of Pharmacy, Osmania University, Hyderabad, India; Centro de Desenvolvimento TecnolÃ³gico em SaÃºde, CDTS/INCT-IDN, FundaÃ§Ã£o Oswaldo Cruz, Rio de Janeiro, Brazil. LaboratÃ³rio de Farmacologia Aplicada, Farmanguinhos, FundaÃ§Ã£o…	Activation of toll-like receptors (TLRs) by pathogen-associated molecular patterns (PAMPs) triggers an innate immune response, via cytokine production and inflammasome activation. Herein, we have investigated the modulatory effect of the natural limonoid gedunin on TLR activation in vitro and in vivo. Intraperitoneal (i.p.) pre- and post-treatments of C57BL/6 mouse with gedunin impaired the influ…
rayyan-120368575	The recipient's heme oxygenase-1 promoter region polymorphism is associated with cardiac allograft vasculopathy	2017			Transpl. Int.	0934-0874	30	5	510-518	Freystaetter, Kathrin and Andreas, Martin and Bilban, Martin and Perkmann, Thomas and Kaider, Alexandra and Masetti, Marco and Kocher, Alfred and Wolzt, Michael and Zuckermann, Andreas	["http://dx.doi.org/10.1111/tri.12935", "https://www.ncbi.nlm.nih.gov/pubmed/28186648", "https://doi.org/10.1111/tri.12935", "http://www.blackwellpublishing.com/journal.asp?ref=0934-0874&site=1", "http://ovidsp.ovid.com/ovidweb.cgi?T=JS&PAGE=reference&D=emed18&NEWS=N&AN=615331846", "http://ovidsp.ovid.com/ovidweb.cgi?T=JS&PAGE=reference&D=med14&NEWS=N&AN=28186648"]		Blackwell Publishing Ltd (E-mail: customerservices@oxonblackwellpublishing.com)	Division of Cardiac Surgery, Medical University of Vienna, Vienna, Austria. Department of Laboratory Medicine, Medical University of Vienna, Vienna, Austria. Section for Clinical Biometrics, Center for Medical Statistics Informatics and Intelligent Systems, Medical University of Vienna, Vienna, Austria. Department of Cardiology, Bologna University Hospital, Bologna, Italy. Department of Clinical …	Heme oxygenase-1 (HO-1) catalyses the degradation of heme to biliverdin, free iron, and carbon monoxide. The promoter region contains a highly polymorphic (GT)n repeat, where shorter (GT)n repeat sequences are linked to higher transcriptional activity, which was shown to correlate with a cytoprotective effect. Higher HO-1 levels may protect from cardiac allograft vasculopathy. Cardiac allograft r…
rayyan-120368576	From the cover: Zinc oxide nanoparticles-induced reactive oxygen species promotes multimodal cyto- and epigenetic toxicity	2017			Toxicol. Sci.	1096-6080	156	1	261-274	Choudhury, Samrat Roy and Ordaz, Josue and Lo, Chiao-Ling and Damayanti, Nur P and Zhou, Feng and Irudayaraj, Joseph	["https://academic.oup.com/toxsci/article-lookup/doi/10.1093/toxsci/kfw252", "http://dx.doi.org/10.1093/toxsci/kfw252", "https://www.ncbi.nlm.nih.gov/pubmed/28115643", "http://toxsci.oxfordjournals.org/", "http://ovidsp.ovid.com/ovidweb.cgi?T=JS&PAGE=reference&D=emed18&NEWS=N&AN=616339245", "http://ovidsp.ovid.com/ovidweb.cgi?T=JS&PAGE=reference&D=med14&NEWS=N&AN=28115643"]		Oxford University Press (E-mail: jnl.info@oup.co.uk)	Department of Agricultural & Biological Engineering, Bindley Bioscience Center, Purdue University, West Lafayette, Indiana 47907.; Department of Anatomy and Cell Biology, Indiana University School of Medicine, Indianapolis, Indiana 46202. United Kingdom	In this study we evaluated and correlated the cytotoxic effects of zinc oxide nanoparticles (ZnO-NPs) to the epigenetic modifications, using human embryonic kidney (HEK-293) cells as a model system. Imaging of singlet and total reactive oxygen species (ROS) in ZnO-NPs-treated live cells was performed followed by the evaluation of its effects on cytoskeletal, mitochondrial, and nuclear integrity, …
rayyan-120368577	Bama miniature pigs' liver possess great heat tolerance through upregulation of Nrf2-mediated antioxidative enzymes	2017			J. Therm. Biol.	0306-4565	67		15-21	Chen, Jiaqin and Wang, Fei and Zhou, Xin and Cao, Yun and Li, Yansen and Li, Chunmei	["http://dx.doi.org/10.1016/j.jtherbio.2017.04.012", "https://www.ncbi.nlm.nih.gov/pubmed/28558932", "https://linkinghub.elsevier.com/retrieve/pii/S0306-4565(17)30033-5", "http://www.elsevier.com/inca/publications/store/3/8/3", "http://ovidsp.ovid.com/ovidweb.cgi?T=JS&PAGE=reference&D=emed18&NEWS=N&AN=615834828", "http://ovidsp.ovid.com/ovidweb.cgi?T=JS&PAGE=reference&D=med14&NEWS=N&AN=28558932"]		Elsevier Ltd	College of Animal Science and Technology, Nanjing Agricultural University, 1 Weigang, Nanjing 210095, PR China. College of Animal Science and Technology, Nanjing Agricultural University, 1 Weigang, Nanjing 210095, PR China. Electronic address: chunmeili@njau.edu.cn. United Kingdom	The liver is one of the most crucial organs affected by high ambient temperature. Bama miniature pig show a heat tolerance in hot summer months. However, the physiological condition of liver under high ambient temperature has not been well elucidated in Bama miniature pig. Here we performed an experiment to investigate the effects of high ambient temperature on liver function, redox status and Nr…
rayyan-120368578	Haptoglobin	2017			Antioxid. Redox Signal.	1523-0864	26	14	814-831	Andersen, Christian Brix Folsted and StÃ¸dkilde, Kristian and SÃ¦derup, Kirstine Lindhardt and Kuhlee, Anne and Raunser, Stefan and Graversen, Jonas H and Moestrup, SÃ¸ren Kragh	["http://dx.doi.org/10.1089/ars.2016.6793", "https://www.ncbi.nlm.nih.gov/pubmed/27650279", "https://www.liebertpub.com/doi/10.1089/ars.2016.6793?url_ver=Z39.88-2003&rfr_id=ori:rid:crossref.org&rfr_dat=cr_pub%3dpubmed", "http://www.liebertonline.com/ars", "http://ovidsp.ovid.com/ovidweb.cgi?T=JS&PAGE=reference&D=emed18&NEWS=N&AN=615770474", "http://ovidsp.ovid.com/ovidweb.cgi?T=JS&PAGE=reference&…		Mary Ann Liebert Inc. (E-mail: info@liebertpub.com)	1 Department of Biomedicine, University of Aarhus , Aarhus C, Denmark . 2 Cancer and Inflammation, Department of Molecular Medicine, University of Southern Denmark , Odense C, Denmark . 3 Department of Structural Biochemistry, Max-Planck Institute of Molecular Physiology , Dortmund, Germany . 4 Department of Clinical Biochemistry and Pharmacology, Odense University Hospital , Odense C, Denmark . …	SIGNIFICANCE: Haptoglobin (Hp) is an abundant human plasma protein that tightly captures hemoglobin (Hb) during hemolysis. The Hb-Hp complex formation reduces the oxidative properties of heme/Hb and promotes recognition by the macrophage scavenger receptor CD163. This leads to Hb-Hp breakdown and heme catabolism by heme oxygenase and biliverdin reductase. Gene duplications of a part of or the ent…
rayyan-120368579	Delta-amino-levulinic acid dehydratase gene and essential tremor	2017			Eur. J. Clin. Invest.	0014-2972	47	5	348-356	AgÃºndez, JosÃ© A G and GarcÃ­a-MartÃ­n, Elena and Alonso-Navarro, Hortensia and Ayuso, Pedro and Esguevillas, Gara and Benito-LeÃ³n, JuliÃ¡n and Ortega-Cubero, Sara and Pastor, Pau and LÃ³pez-Alburquerque, TomÃ¡s and JimÃ©nez-JimÃ©nez, FÃ©lix Javier	["http://dx.doi.org/10.1111/eci.12742", "https://www.ncbi.nlm.nih.gov/pubmed/28276576", "https://doi.org/10.1111/eci.12742", "http://www3.interscience.wiley.com/journal/118482631/home", "http://ovidsp.ovid.com/ovidweb.cgi?T=JS&PAGE=reference&D=emed18&NEWS=N&AN=615411549", "http://ovidsp.ovid.com/ovidweb.cgi?T=JS&PAGE=reference&D=med14&NEWS=N&AN=28276576"]		Blackwell Publishing Ltd (E-mail: customerservices@oxonblackwellpublishing.com)	Department of Pharmacology, Universidad de Extremadura, CÃ¡ceres, Spain. Research Network on Adverse Reactions to Allergens and Drugs, Madrid, Spain. Department of Medicine-Neurology, Hospital 'PrÃ­ncipe de Asturias', Universidad de AlcalÃ¡, AlcalÃ¡ de Henares, Madrid, Spain. Section of Neurology, Hospital Universitario del Sureste, Arganda del Rey, Madrid, Spain. Service of Neurology, Department…	BACKGROUND: Several reports found a relationship between increased serum lead levels and the risk for essential tremor (ET), especially in carriers of the minor allele of the single nucleotide polymorphism (SNP) rs1800435 in the aminolevulinate dehydratase (ALAD) gene, which is involved in the synthesis of haem groups. Our group reported decreased risk for ET in carriers of the minor alleles of t…
rayyan-120368580	DNA methylation at modifier genes of lung disease severity is altered in cystic fibrosis	2017			Clin. Epigenetics	1868-7075	9	1	19	MagalhÃ£es, Milena and Rivals, Isabelle and Claustres, Mireille and Varilh, Jessica and Thomasset, MÃ©lodie and Bergougnoux, Anne and Mely, Laurent and Leroy, Sylvie and Corvol, Harriet and Guillot, LoÃ¯c and Murris, MarlÃ¨ne and Beyne, Emmanuelle and Caimmi, Davide and Vachier, Isabelle and Chiron, RaphaÃ«l and De Sario, Albertina	["http://dx.doi.org/10.1186/s13148-016-0300-8", "https://www.ncbi.nlm.nih.gov/pubmed/28289476", "https://www.ncbi.nlm.nih.gov/pmc/articles/PMC5310067", "https://clinicalepigeneticsjournal.biomedcentral.com/articles/10.1186/s13148-016-0300-8", "http://www.springer.com/biomed/human+genetics/journal/13148", "http://ovidsp.ovid.com/ovidweb.cgi?T=JS&PAGE=reference&D=emed18&NEWS=N&AN=614404019", "http:…		Springer Verlag (E-mail: service@springer.de)	Laboratoire de GÃ©nÃ©tique de Maladies Rares, EA7402 Montpellier University, Montpellier, France. Equipe de Statistique AppliquÃ©e-ESPCI ParisTech, PSL Research University-UMRS1158, Paris, France. Laboratoire de GÃ©nÃ©tique MolÃ©culaire-CHU Montpellier, Montpellier, France. CRCM, RenÃ©e Sabran Hospital-CHU Lyon, HyÃ¨res, France. CRCM, Pasteur Hospital-CHU Nice, Nice, France. Sorbonne UniversitÃ©s…	BACKGROUND: Lung disease progression is variable among cystic fibrosis (CF) patients and depends on DNA mutations in the CFTR gene, polymorphic variations in disease modifier genes, and environmental exposure. The contribution of genetic factors has been extensively investigated, whereas the mechanism whereby environmental factors modulate the lung disease is unknown. In this project, we hypothes…
rayyan-120368581	Antagonism of proteasome inhibitor-induced heme oxygenase-1 expression by PINK1 mutation	2017			PLoS One	1932-6203	12	8	e0183076	Sheng, Xiang-Jun and Tu, Hunag-Ju and Chien, Wei-Lin and Kang, Kai-Hsiang and Lu, Dai-Hua and Liou, Horng-Huei and Lee, Ming-Jen and Fu, Wen-Mei	["http://dx.doi.org/10.1371/journal.pone.0183076", "https://www.ncbi.nlm.nih.gov/pubmed/28806787", "https://www.ncbi.nlm.nih.gov/pmc/articles/PMC5555616", "https://dx.plos.org/10.1371/journal.pone.0183076", "http://journals.plos.org/plosone/article/file?id=10.1371/journal.pone.0183076&type=printable", "http://ovidsp.ovid.com/ovidweb.cgi?T=JS&PAGE=reference&D=emed18&NEWS=N&AN=618024898", "http://o…		Public Library of Science (E-mail: plos@plos.org)	Pharmacological Institute, College of Medicine, National Taiwan University, Taipei, Taiwan. Department of Neurology, National Taiwan University Hospital, Taipei, Taiwan. United States	PTEN-induced putative kinase 1 (PINK1) is an integral protein in the mitochondrial membrane and maintains mitochondrial fidelity. Pathogenic mutations in PINK1 have been identified as a cause of early-onset autosomal recessive familial Parkinson's disease (PD). The ubiquitin proteasome pathway is associated with neurodegenerative diseases. In this study, we investigated whether mutations of PINK1…
rayyan-120368582	P66shc-mediated toxicity of high-dose Î±-tocopherol in renal proximal tubule cells	2017			J. Physiol. Biochem.	1138-7548	73	2	267-273	Reed, Dustin K and Carter, Anthony and Dixit, Mehul and Arany, Istvan	["http://link.springer.com/10.1007/s13105-017-0551-7", "http://dx.doi.org/10.1007/s13105-017-0551-7", "https://www.ncbi.nlm.nih.gov/pubmed/28155123", "http://www.springerlink.com/content/121648/", "http://ovidsp.ovid.com/ovidweb.cgi?T=JS&PAGE=reference&D=emed18&NEWS=N&AN=614340482", "https://dx.doi.org/10.1007/s13105-017-0551-7", "http://ovidsp.ovid.com/ovidweb.cgi?T=JS&PAGE=reference&D=med14&NEW…		Springer Science and Business Media LLC	Department of Pediatrics, Division of Pediatric Nephrology, University of Mississippi Medical Center, 2500 N State St, Jackson, MS, 39216, USA. dreed@umc.edu.; Department of Pediatrics, Division of Pediatric Nephrology, University of Mississippi Medical Center, 2500 N State St, Jackson, MS, 39216, USA. Netherlands	Î±-Tocopherol (TOC) is a widely used supplement known for its role as an antioxidant. Previously, we have shown that TOC elicits adaptive responses by upregulating the ERK/CREB/HO-1 pathway, which depends on its concentration in cultured renal proximal tubule cells (RPTCs). This suggests that high-dose TOC (hTOC) may elicit adverse effects via inflicting oxidative stress. Since the pro-oxidant p6…
rayyan-120368583	The role of carbon monoxide and heme oxygenase in the prevention of sickle cell disease vaso-occlusive crises	2017			Am. J. Hematol.	0361-8609	92	6	569-582	Gomperts, Edward and Belcher, John D and Otterbein, Leo E and Coates, Thomas D and Wood, John and Skolnick, Brett E and Levy, Howard and Vercellotti, Gregory M	["http://dx.doi.org/10.1002/ajh.24750", "https://www.ncbi.nlm.nih.gov/pubmed/28378932", "https://www.ncbi.nlm.nih.gov/pmc/articles/PMC5723421", "https://doi.org/10.1002/ajh.24750", "http://onlinelibrary.wiley.com/journal/10.1002/(ISSN)1096-8652", "http://ovidsp.ovid.com/ovidweb.cgi?T=JS&PAGE=reference&D=emed18&NEWS=N&AN=615896546", "http://ovidsp.ovid.com/ovidweb.cgi?T=JS&PAGE=reference&D=med14&N…		Wiley-Liss Inc. (E-mail: info@wiley.com)	Hillhurst Biopharmaceuticals, Inc, 2029 Verdugo Blvd., #125, Montrose, CA, 91020, USA. University of Minnesota, 420 Delaware Street SE, MMC 480, Minneapolis, MN, 55455, USA. Harvard Medical School; Beth Israel Deaconess Medical Center, 3 Blackfan Circle Center for Life Sciences, #630, Boston, MA, 02115, USA. Children's Hospital Los Angeles; University of Southern California, 4650 Sunset Boulevard…	Sickle Cell Disease (SCD) is a painful, lifelong hemoglobinopathy inherited as a missense point mutation in the hemoglobin (Hb) beta-globin gene. This disease has significant impact on quality of life and mortality, thus a substantial medical need exists to reduce the vaso-occlusive crises which underlie the pathophysiology of the disease. The concept that a gaseous molecule may exert biological …
rayyan-120368584	Association between a heme oxygenase-2 genetic variant and risk of Parkinson's disease in Han Chinese	2017			Neurosci. Lett.	0304-3940	642		119-122	Tian, Sijia and Yang, Xinglong and Zhao, Quanzhen and Zheng, Jinhua and Huang, Hongyan and Chen, Yalan and An, Ran and Xu, Yanming	["http://dx.doi.org/10.1016/j.neulet.2017.02.008", "https://www.ncbi.nlm.nih.gov/pubmed/28179208", "https://linkinghub.elsevier.com/retrieve/pii/S0304-3940(17)30114-3", "http://www.elsevier.com/locate/neulet", "http://ovidsp.ovid.com/ovidweb.cgi?T=JS&PAGE=reference&D=emed18&NEWS=N&AN=614363431", "http://ovidsp.ovid.com/ovidweb.cgi?T=JS&PAGE=reference&D=med14&NEWS=N&AN=28179208"]		Elsevier Ireland Ltd	Department of Neurology, West China Hospital, Sichuan University, 37 Guo Xue Xiang, Chengdu, Sichuan Province, 610041, PR China. Department of Neurology, West China Hospital, Sichuan University, 37 Guo Xue Xiang, Chengdu, Sichuan Province, 610041, PR China. Electronic address: neuroxym999@163.com. Ireland	Studies have reported conflicting results about possible associations between variants in heme oxygenase (HMOX) genes and risk of Parkinson's disease (PD) in Caucasians, and little is known about these associations in Asians. We genotyped the single-nucleotide polymorphisms (SNPs) rs2071746 and rs2071747 in HMOX1 and rs1051308 in HMOX2 in 583 Han Chinese with PD and 627 healthy controls using a c…
rayyan-120368585	Gamma-tocopherol supplementation ameliorated hyper-inflammatory response during the early cutaneous wound healing in alloxan-induced diabetic mice	2017			Exp. Biol. Med.	1535-3702	242	5	505-515	Shin, Jihyun and Yang, Soo Jin and Lim, Yunsook	["http://journals.sagepub.com/doi/10.1177/1535370216683836", "http://dx.doi.org/10.1177/1535370216683836", "https://www.ncbi.nlm.nih.gov/pubmed/28211759", "https://www.ncbi.nlm.nih.gov/pmc/articles/PMC5367653", "http://www.uk.sagepub.com/journals/Journal202180", "http://ovidsp.ovid.com/ovidweb.cgi?T=JS&PAGE=reference&D=emed18&NEWS=N&AN=614465149", "https://journals.sagepub.com/doi/10.1177/1535370…		SAGE Publications	1 Department of Food and Nutrition, Kyung Hee University, Seoul 02447, Korea.; 2 Department of Food and Nutrition, Seoul Women's University, Seoul 01797, Korea. United States	Delayed wound healing is one of the major diabetic complications. During wound healing process, the early inflammatory stage is important for better prognosis. One of antioxidant nutrient, gamma-tocopherol (GT) is considered to regulate inflammatory conditions. This study investigated the effect of GT supplementation on mechanism associated with inflammation, oxidative stress, and apoptosis durin…
rayyan-120368586	Genetic Variations in Bilirubin Metabolism Genes and Their Association with Unconjugated Hyperbilirubinemia in Adults	2017			Ann. Hum. Genet.	0003-4800	81	1	2019-11-01	Chiddarwar, Ashish S and D'Silva, Selma Z and Colah, Roshan B and Ghosh, Kanjaksha and Mukherjee, Malay B	["http://dx.doi.org/10.1111/ahg.12179", "https://www.ncbi.nlm.nih.gov/pubmed/27943244", "https://doi.org/10.1111/ahg.12179", "http://www.blackwellpublishing.com/journal.asp?ref=0003-4800", "http://ovidsp.ovid.com/ovidweb.cgi?T=JS&PAGE=reference&D=emed18&NEWS=N&AN=614087270", "http://ovidsp.ovid.com/ovidweb.cgi?T=JS&PAGE=reference&D=med14&NEWS=N&AN=27943244"]		Blackwell Publishing Ltd (E-mail: customerservices@oxonblackwellpublishing.com)	National Institute of Immunohaematology (ICMR), K.E.M Hospital Campus, Mumbai, India. United Kingdom	OBJECTIVE: The present study was undertaken to investigate the genotype and allele frequencies of the variants in the four bilirubin metabolism genes (UGT1A1, OATP2, HMOX1, and BLVRA) and their association with hyperbilirubinemia. MATERIAL AND METHODS: Genotyping of 17 genetic variants was performed in 115 adults with hyperbilirubinemia and 150 controls by PCR-RFLP, GeneScan analysis, and direct …
rayyan-120368587	Sickle cell trait is associated with controlled levels of haem and mild proinflammatory response during acute malaria infection	2017			Clin. Exp. Immunol.	0009-9104	188	2	283-292	Ademolue, T W and Amodu, O K and Awandare, G A	["http://dx.doi.org/10.1111/cei.12936", "https://www.ncbi.nlm.nih.gov/pubmed/28142190", "https://www.ncbi.nlm.nih.gov/pmc/articles/PMC5383446", "https://doi.org/10.1111/cei.12936", "http://www.blackwellpublishing.com/cei_enhanced", "http://ovidsp.ovid.com/ovidweb.cgi?T=JS&PAGE=reference&D=emed18&NEWS=N&AN=614669518", "http://ovidsp.ovid.com/ovidweb.cgi?T=JS&PAGE=reference&D=med14&NEWS=N&AN=281421…		Blackwell Publishing Ltd (E-mail: customerservices@oxonblackwellpublishing.com)	West African Centre for Cell Biology of Infectious Pathogens, Department of Biochemistry, Cell and Molecular Biology, College of Basic and Applied Sciences, University of Ghana, Legon, Ghana. Institute of Child Health, University of Ibadan, Nigeria. United Kingdom	The controlled induction of haemoxygenase-1 (HO-1), an enzyme that catabolizes haem, has been shown to reduce haem, preventing pathologies associated with haem toxicity. The hemoglobin genotype HbAS confers reduced susceptibility to severe complications of malaria by a mechanism that is not well understood. Using a longitudinal approach, we investigated the effect of baseline concentrations of HO…
rayyan-120368588	Impact of TET2 deficiency on iron metabolism in erythroblasts	2017			Exp. Hematol.	0301-472X	49		56-67.e5	Inokura, Kyoko and Fujiwara, Tohru and Saito, Kei and Iino, Tatsuya and Hatta, Shunsuke and Okitsu, Yoko and Fukuhara, Noriko and Onishi, Yasushi and Ishizawa, Kenichi and Shimoda, Kazuya and Harigae, Hideo	["http://dx.doi.org/10.1016/j.exphem.2017.01.002", "https://www.ncbi.nlm.nih.gov/pubmed/28167288", "https://linkinghub.elsevier.com/retrieve/pii/S0301-472X(17)30012-7", "http://www.elsevier.com/locate/exphem", "http://ovidsp.ovid.com/ovidweb.cgi?T=JS&PAGE=reference&D=emed18&NEWS=N&AN=614895243", "http://ovidsp.ovid.com/ovidweb.cgi?T=JS&PAGE=reference&D=med14&NEWS=N&AN=28167288"]		Elsevier Inc. (E-mail: usjcs@elsevier.com)	Department of Hematology and Rheumatology, Tohoku University Graduate School, Sendai, Japan. Department of Hematology and Rheumatology, Tohoku University Graduate School, Sendai, Japan; Department of Molecular Hematology/Oncology, Tohoku University Graduate School, Sendai, Japan. Department of Hematology and Cell Therapy, Yamagata University Faculty of Medicine, Yamagata, Japan. Division of Gastr…	Sideroblastic anemia is characterized by the presence of ring sideroblasts (RSs), which are caused by iron accumulation in the mitochondria of erythroblasts and are present in both the acquired and congenital forms of the disease. However, the mechanism leading to RS formation remains elusive. Acquired sideroblastic anemia is usually observed in myelodysplastic syndrome (MDS). Because a subset of…
rayyan-120368589	Characteristics of the heme catabolic pathway in mild unconjugated hyperbilirubinemia and their associations with inflammation and disease prevention	2017			Sci. Rep.	2045-2322	7	1	755	MÃ¶lzer, Christine and Wallner, Marlies and Kern, Carina and Tosevska, Anela and Zadnikar, RenÃ© and Doberer, Daniel and Marculescu, Rodrig and Wagner, Karl-Heinz	["http://dx.doi.org/10.1038/s41598-017-00933-y", "https://www.ncbi.nlm.nih.gov/pubmed/28389660", "https://www.ncbi.nlm.nih.gov/pmc/articles/PMC5429724", "https://doi.org/10.1038/s41598-017-00933-y", "http://ovidsp.ovid.com/ovidweb.cgi?T=JS&PAGE=reference&D=emed18&NEWS=N&AN=623731713", "https://pubmed.ncbi.nlm.nih.gov/28389660", "http://ovidsp.ovid.com/ovidweb.cgi?T=JS&PAGE=reference&D=med14&NEWS=…			University of Aberdeen, School of Medicine, Medical Sciences and Nutrition, Institute of Medical Sciences, Foresterhill, Ashgrove Road West, AB25 2ZD, Aberdeen, UK. christine.moelzer@univie.ac.at. University of Vienna, Faculty of Life Sciences, Department of Nutritional Sciences, AlthanstraÃŸe 14 (UZA2), 1090, Vienna, Austria. christine.moelzer@univie.ac.at. University of Applied Sciences, FH JOA…	Heme catabolism exerts physiological functions that impact health through depressing inflammation. Upon reactive pathway progression, as in Gilbert's Syndrome (GS; UGT1A1*28 polymorphism), aggravated health effects have been determined. Based on lower inflammation and improved metabolic health reported for GS, inter-group differences in heme catabolism were explored. Therefore, a case-control stu…
rayyan-120368590	HMOX1 Promoter Microsatellite Polymorphism Is Not Associated With High Altitude Pulmonary Edema in Han Chinese	2017			Wilderness Environ. Med.	1080-6032	28	1	17-22	Cao, Xue-Feng and Ma, Lan and Ma, Shang and Xu, Jin and Ge, Ri-Li	["http://dx.doi.org/10.1016/j.wem.2016.12.003", "https://www.ncbi.nlm.nih.gov/pubmed/28257713", "https://linkinghub.elsevier.com/retrieve/pii/S1080-6032(16)30282-4", "http://ovidsp.ovid.com/ovidweb.cgi?T=JS&PAGE=reference&D=emed18&NEWS=N&AN=616858522", "http://ovidsp.ovid.com/ovidweb.cgi?T=JS&PAGE=reference&D=med14&NEWS=N&AN=28257713"]			Research Center for High Altitude Medicine, Medical College of Qinghai University, Xining, China; The Key Laboratory of High Altitude Medicine, Qinghai, China. Research Center for High Altitude Medicine, Medical College of Qinghai University, Xining, China; The Key Laboratory of High Altitude Medicine, Qinghai, China. Electronic address: geriligao@hotmail.com. United States	OBJECTIVE: To investigate the relationship between microsatellite polymorphism in the Heme oxygenase-1 (HMOX1) gene promoter and high-altitude pulmonary edema (HAPE) in Han Chinese. METHODS: Eighty-three construction workers who developed HAPE 2 to 7 days after arrival at Yushu (3800 m) in Qinghai, China, and 145 matched healthy subjects were included in this study. The amplification and labeling…	Comment in (CIN), Comment in (CIN)
rayyan-120368592	Abstracts	2017			Res. Pract. Thromb. Haemost.	2475-0379	1		1-1451	Tucunduva A. and Prezotti A.N. and Siqueira L.H. and Montalvao S.A.L. and Lorenzatto C. and Fujimoto D. and Streva A. and Thomas S. and Della-Piazza M.C. and Costa-Lima C.S. and Medina S.S. and Ozelo M.C.	["http://doi.wiley.com/10.1002/rth2.12012", "http://dx.doi.org/10.1002/rth2.12012", "http://ovidsp.ovid.com/ovidweb.cgi?T=JS&PAGE=reference&D=emed18&NEWS=N&AN=624155460", "http://ovidsp.ovid.com/ovidweb.cgi?T=JS&PAGE=reference&D=emed18&NEWS=N&AN=624155561"]		Wiley	L. Van Vulpen, University Medical Center Utrecht, Van Creveldkliniek and Dept of Rheumatology and Clin Immunology, Utrecht, Netherlands Netherlands	Background: Marked heterogeneity in joint damage exists among haemophilia patients, and potentially genetic differences affecting iron handling impact blood-induced joint damage. Iron levels are regulated by the HFE gene and heme degradation is influenced by polymorphisms in the (GT)n-repeat length in the HMOX1 gene. Aim(s): Our objective is to evaluate whether the severity of haemophilic arthrop…
rayyan-120368594	Association of HO-1 (GT)n Promoter Polymorphism and Cardiovascular Disease: A Reanalysis of the Literature	2016			Can. J. Cardiol.	0828-282X	32	2	160-168	Daenen, Kristien E L and Martens, Pieter and Bammens, Bert	["http://dx.doi.org/10.1016/j.cjca.2015.06.006", "https://www.ncbi.nlm.nih.gov/pubmed/26483091", "https://linkinghub.elsevier.com/retrieve/pii/S0828-282X(15)00442-0", "http://www.sciencedirect.com/science/journal/0828282X", "http://ovidsp.ovid.com/ovidweb.cgi?T=JS&PAGE=reference&D=emed17&NEWS=N&AN=606968212", "http://ovidsp.ovid.com/ovidweb.cgi?T=JS&PAGE=reference&D=med13&NEWS=N&AN=26483091"]		Pulsus Group Inc.	Laboratory of Nephrology, Department of Immunology and Microbiology, KU Leuven, Leuven, Belgium; Department of Nephrology, Dialysis and Renal Transplantation, University Hospitals Leuven, Leuven, Belgium. Department of Nephrology, Dialysis and Renal Transplantation, University Hospitals Leuven, Leuven, Belgium. Laboratory of Nephrology, Department of Immunology and Microbiology, KU Leuven, Leuven…	BACKGROUND: Heme-oxygenase 1 (HO-1), an inducible heme-degrading enzyme, has antiatherogenic effects through its enzymatic end products. HO-1 gene expression is modulated by a guanidine thymidine dinucleotide ([GT]n) repeat polymorphism in the promoter region. Shorter repeats with (GT)n < 25 are associated with higher inducibility and activity of HO-1. METHODS: We performed a systematic review of…
rayyan-120368595	Diverse prognostic value of the GTn promoter polymorphism in squamous cell and adeno carcinoma of the oesophagus	2016			Clin. Genet.	0009-9163	90	4	343-350	Ghadban, T and Miro, J T and Trump, F and Tsui, T Y and Uzunoglu, F G and Reeh, M and Gebauer, F and Bachmann, K and Wellner, U and Kalinin, V and Pantel, K and Izbicki, J R and Vashist, Y K	["http://dx.doi.org/10.1111/cge.12765", "https://www.ncbi.nlm.nih.gov/pubmed/26916598", "https://doi.org/10.1111/cge.12765", "http://www.blackwellpublishing.com/aims.asp?ref=0009-9163?site=1", "http://ovidsp.ovid.com/ovidweb.cgi?T=JS&PAGE=reference&D=emed17&NEWS=N&AN=612316045", "http://ovidsp.ovid.com/ovidweb.cgi?T=JS&PAGE=reference&D=med13&NEWS=N&AN=26916598", "http://ovidsp.ovid.com/ovidweb.cg…		Blackwell Publishing Ltd (E-mail: customerservices@oxonblackwellpublishing.com)	Department of General, Visceral and Thoracic Surgery, University Medical Center Hamburg-Eppendorf, Hamburg, Germany. Department of Surgery, University Medical College Rostock, Rostock, Germany. Clinic for Surgery, University Clinic of Schleswig-Holstein, Campus Luebeck, Luebeck, Germany. Department of Tumor Biology, University Medical Center Hamburg-Eppendorf, Hamburg, Germany. Department of Gene…	The basal transcription of heme oxygenase-1 (HO-1) regulation is dependent upon a GT repeat germ line polymorphism (GTn) in the promoter of the HO-1 gene. We determined the prognostic value of HO-1 promoter polymorphism on the natural postoperative course of complete resected oesophageal cancer. Genomic DNA from 297 patients was amplified by polymerase chain reaction and sequenced. The results we…
rayyan-120368596	Protective role of biliverdin against bile acid-induced oxidative stress in liver cells	2016			Free Radic. Biol. Med.	0891-5849	97		466-477	Gonzalez-Sanchez, Ester and Perez, Maria J and Nytofte, Nikolaj S and Briz, Oscar and Monte, Maria J and Lozano, Elisa and Serrano, Maria A and Marin, Jose J G	["http://dx.doi.org/10.1016/j.freeradbiomed.2016.06.016", "https://www.ncbi.nlm.nih.gov/pubmed/27387768", "https://linkinghub.elsevier.com/retrieve/pii/S0891-5849(16)30303-3", "http://www.elsevier.com/locate/freeradbiomed", "http://ovidsp.ovid.com/ovidweb.cgi?T=JS&PAGE=reference&D=emed17&NEWS=N&AN=611308294", "http://ovidsp.ovid.com/ovidweb.cgi?T=JS&PAGE=reference&D=med13&NEWS=N&AN=27387768"]		Elsevier Inc. (E-mail: usjcs@elsevier.com)	Experimental Hepatology and Drug Targeting (HEVEFARM), Biomedical Research Institute of Salamanca (IBSAL), University of Salamanca, Salamanca, Spain. Electronic address: ester.glezsan@gmail.com. Experimental Hepatology and Drug Targeting (HEVEFARM), Biomedical Research Institute of Salamanca (IBSAL), University of Salamanca, Salamanca, Spain; Center for the Study of Liver and Gastrointestinal Dis…	The accumulation of bile acids affects mitochondria causing oxidative stress. Antioxidant defense is accepted to include biotransformation of biliverdin (BV) into bilirubin (BR) through BV reductase Î± (BVRÎ±). The mutation (c.214C>A) in BLVRA results in a non-functional enzyme (mutBVRÎ±). Consequently, homozygous carriers suffering from cholestasis develop green jaundice. Whether BVRÎ± deficienc…
rayyan-120368597	Heme oxygenase 1 protects ethanol-administered liver tissue in Aldh2 knockout mice	2016			Alcohol	0741-8329	52		49-54	Matsumoto, Akiko and Thompson, David and Chen, Ying and Vasiliou, Vasilis and Kawamoto, Toshihiro and Ichiba, Masayoshi	["http://dx.doi.org/10.1016/j.alcohol.2016.02.004", "https://www.ncbi.nlm.nih.gov/pubmed/27139237", "https://linkinghub.elsevier.com/retrieve/pii/S0741-8329(15)30090-2", "http://www.elsevier.com/locate/alcohol", "http://ovidsp.ovid.com/ovidweb.cgi?T=JS&PAGE=reference&D=emed17&NEWS=N&AN=609398041", "http://ovidsp.ovid.com/ovidweb.cgi?T=JS&PAGE=reference&D=med13&NEWS=N&AN=27139237"]		Elsevier Inc. (E-mail: usjcs@elsevier.com)	Department of Social Medicine, Saga University School of Medicine, 5-1-1 Nabeshima, Saga 849-8501, Japan. Electronic address: matsumoa@cc.saga-u.ac.jp. Department of Clinical Pharmacy, University of Colorado School of Pharmacy, 12850 E. Montview Blvd., Aurora, CO 80045, USA. Department of Pharmaceutical Sciences, University of Colorado School of Pharmacy, Aurora, CO 80045, USA. Department of Envi…	A genetic polymorphism of the aldehyde dehydrogenase 2 (â€‹ALDH2) gene, ALDH2*2, encodes an enzymatically defective ALDH2 protein. Recent epidemiological studies suggest that possessing ALDH2*2 is a protective factor for liver tissue in healthy individuals, although these studies lack a mechanistic explanation. Our animal studies have shown the same trend: levels of serum alanine transaminase (AL…
rayyan-120368598	Directly interact with Keap1 and LPS is involved in the anti-inflammatory mechanisms of (-)-epicatechin-3-gallate in LPS-induced macrophages and endotoxemia	2016			Free Radic. Biol. Med.	0891-5849	94		2016-01-01	Chiou, Yi-Shiou and Huang, Qingrong and Ho, Chi-Tang and Wang, Ying-Jan and Pan, Min-Hsiung	["http://dx.doi.org/10.1016/j.freeradbiomed.2016.02.010", "https://www.ncbi.nlm.nih.gov/pubmed/26878775", "https://linkinghub.elsevier.com/retrieve/pii/S0891-5849(16)00053-8", "http://www.elsevier.com/locate/freeradbiomed", "http://ovidsp.ovid.com/ovidweb.cgi?T=JS&PAGE=reference&D=emed17&NEWS=N&AN=608452371", "http://ovidsp.ovid.com/ovidweb.cgi?T=JS&PAGE=reference&D=med13&NEWS=N&AN=26878775"]		Elsevier Inc. (E-mail: usjcs@elsevier.com)	Department of Environmental and Occupational Health, National Cheng Kung University Medical College, Tainan 704, Taiwan; Institute of Food Science and Technology, National Taiwan University, No.1, Section 4, Roosevelt Road, Taipei 10617, Taiwan. Department of Food Science, Rutgers University, New Brunswick, NJ 08901-8520, USA. Department of Environmental and Occupational Health, National Cheng Ku…	Disruption of the Kelch-like ECH-associated protein 1 (Keap1)-Nuclear factor erythroid-derived factor 2-related factor 2 (Nrf2) interaction has emerged as a promising strategy to reduce oxidative stress-induced inflammation. However, its roles in regulating downstream events, including the cross talk between Nrf2 and nuclear factor-kappa B (NF-ÎºB), are not well defined. The objective of this stu…
rayyan-120368599	Heme oxygenase-1 gene promoter polymorphisms are associated with coronary heart disease and restenosis after percutaneous coronary intervention: a meta-analysis	2016			Oncotarget	1949-2553	7	50	83437-83450	Zhang, Ming-Ming and Zheng, Ying-Ying and Gao, Ying and Zhang, Jing-Zhan and Liu, Fen and Yang, Yi-Ning and Li, Xiao-Mei and Ma, Yi-Tong and Xie, Xiang	["http://dx.doi.org/10.18632/oncotarget.13118", "https://www.ncbi.nlm.nih.gov/pubmed/27825138", "https://www.ncbi.nlm.nih.gov/pmc/articles/PMC5347780", "https://www.oncotarget.com/lookup/doi/10.18632/oncotarget.13118", "http://www.impactjournals.com/oncotarget/index.php?journal=oncotarget&page=article&op=download&path%5B%5D=13118&path%5B%5D=41579", "http://ovidsp.ovid.com/ovidweb.cgi?T=JS&PAGE=re…		Impact Journals LLC (E-mail: editors@impactaging.com)	Department of Cardiology, Luoyang Central Hospital Affiliated to Zhengzhou University, Luoyang 471000, China. Heart Center, First Affiliated Hospital of Xinjiang Medical University, Urumqi, Xinjiang 830011, China. Department of Cadre ward, First Affiliated Hospital of Xinjiang Medical University, Urumqi, Xinjiang 830011, China. United States	Numerous published studies have suggested that there is association between heme oxygenase-1 (HO-1) gene polymorphisms and coronary heart disease (CHD) or restenosis (RS) after percutaneous coronary intervention (PCI). This study aimed to clarify this association using a meta-analysis method. We used a systematic search for studies on the association of HO-1gene polymorphisms with CHD or RS in Pu…
rayyan-120368600	Risk assessment of gene variants for neonatal hyperbilirubinemia in Taiwan	2016			BMC Pediatr.	1471-2431	16	1	144	Weng, Yi-Hao and Chiu, Ya-Wen and Cheng, Shao-Wen and Yang, Chun-Yuh	["http://dx.doi.org/10.1186/s12887-016-0685-8", "https://www.ncbi.nlm.nih.gov/pubmed/27557546", "https://www.ncbi.nlm.nih.gov/pmc/articles/PMC4997681", "https://bmcpediatr.biomedcentral.com/articles/10.1186/s12887-016-0685-8", "http://www.biomedcentral.com/bmcpediatr/", "http://ovidsp.ovid.com/ovidweb.cgi?T=JS&PAGE=reference&D=emed17&NEWS=N&AN=613954475", "http://ovidsp.ovid.com/ovidweb.cgi?T=JS&…		BioMed Central Ltd. (E-mail: info@biomedcentral.com)	Division of Neonatology, Department of Pediatrics, Chang Gung Memorial Hospital, Chang Gung University College of Medicine, 199 Dunhua North Road, Taipei, 105, Taiwan. yihaoweng@adm.cgmh.org.tw. Master Program in Global Health and Development, College of Public Health and Nutrition, Taipei Medical University, Taipei, Taiwan. Division of Neonatology, Department of Pediatrics, Chang Gung Memorial H…	BACKGROUND: Hyperbilirubinemia is a common disorder during neonatal period in Taiwan. Gene variants may play an important role in the development of neonatal hyperbilirubinemia. The current study investigated the association between neonatal hyperbilirubinemia and common gene variants involving the production and metabolism of bilirubin. METHODS: This prospective study enrolled 444 healthy infant…
rayyan-120368601	GT-repeat length polymorphism in heme oxygenase-1 promoter determines the effect of cilostazol on vascular smooth muscle cells	2016			Int. J. Cardiol.	0167-5273	222		407-415	Chen, Wei-Jan and Chen, Ying-Hwa and Lai, Ying-Ju and Hsu, Yu-Juei and Yeh, Yung-Hsin and Tsai, Chien-Sung and Lin, Chih-Yuan	["http://dx.doi.org/10.1016/j.ijcard.2016.07.234", "https://www.ncbi.nlm.nih.gov/pubmed/27505325", "https://linkinghub.elsevier.com/retrieve/pii/S0167-5273(16)31630-8", "http://www.elsevier.com/locate/ijcard", "http://ovidsp.ovid.com/ovidweb.cgi?T=JS&PAGE=reference&D=emed17&NEWS=N&AN=611546119", "http://ovidsp.ovid.com/ovidweb.cgi?T=JS&PAGE=reference&D=med13&NEWS=N&AN=27505325"]		Elsevier Ireland Ltd	Division of Cardiology, Department of Internal Medicine, Chang Gung Memorial Hospital, Chang Gung University College of Medicine, Tao-Yuan, Taiwan. Electronic address: wjchen@adm.cgmh.org.tw. Division of Cardiology, Department of Internal Medicine, Taipei Veterans General Hospital, National Yang-Ming University College of Medicine, Taipei, Taiwan. Department of Respiratory Therapy, Chang Gung Uni…	BACKGROUND: Cilostazol, a potent type 3 phosphodiesterase inhibitor, is found to reduce neointimal formation by inhibiting vascular smooth muscle cell (VSMC) proliferation. The aim of this study is to investigate whether the inhibitory effect of cilostazol on VSMC proliferation is operated via heme oxygenase-1 (HO-1). METHODS AND RESULTS: In rat carotid arteries, cilostazol up-regulated HO-1 in t…
rayyan-120368602	NFE2L2 variations reduce antioxidant response in patients with Parkinson disease	2016			Oncotarget	1949-2553	7	10	10756-10764	Gui, Yaxing and Zhang, Lishan and Lv, Wen and Zhang, Wenming and Zhao, Jinjia and Hu, Xingyue	["http://dx.doi.org/10.18632/oncotarget.7353", "https://www.ncbi.nlm.nih.gov/pubmed/26887053", "https://www.ncbi.nlm.nih.gov/pmc/articles/PMC4905436", "https://www.oncotarget.com/lookup/doi/10.18632/oncotarget.7353", "http://www.impactjournals.com/oncotarget/index.php?journal=oncotarget&page=article&op=download&path%5B%5D=7353&path%5B%5D=21054", "http://ovidsp.ovid.com/ovidweb.cgi?T=JS&PAGE=refer…		Impact Journals LLC (E-mail: editors@impactaging.com)	Department of Neurology, Sir Run Run Shaw Hospital, Affiliated with School of Medicine, Zhejiang University, Hangzhou, Zhejiang, China. United States	Oxidative stress has been recognized as a risk factor of Parkinson's disease (PD) development. We hypothesized that decreased function of the nuclear factor (erythroid-derived 2)-like 2 (NFE2L2)-antioxidant response element (ARE) pathway might predispose to Parkinsonism. A case-control study was performed between NFE2L2 Single Nucleotide Polymorphism (SNP) and PD in a cohort of 765 unrelated pati…
rayyan-120368603	Curcumin alleviated the toxic reaction of Rhizoma Paridis saponins in a 45-day subchronic toxicological assessment of rats	2016			Environ. Toxicol.	1520-4081	31	12	1935-1943	Man, Shuli and Li, Jing and Liu, Jing and Chai, Hongyan and Liu, Zhen and Wang, Jiaming and Gao, Wenyuan	["http://dx.doi.org/10.1002/tox.22194", "https://www.ncbi.nlm.nih.gov/pubmed/26390842", "https://doi.org/10.1002/tox.22194", "http://onlinelibrary.wiley.com/journal/10.1002/(ISSN)1522-7278", "http://ovidsp.ovid.com/ovidweb.cgi?T=JS&PAGE=reference&D=emed17&NEWS=N&AN=606646890", "http://ovidsp.ovid.com/ovidweb.cgi?T=JS&PAGE=reference&D=med13&NEWS=N&AN=26390842"]		John Wiley and Sons Inc. (P.O.Box 18667, Newark NJ 07191-8667, United States)	Key Laboratory of Industrial Microbiology, Ministry of Education, College of Biotechnology, Tianjin University of Science and Technology, Tianjin, 300457, China. Tianjin Key Laboratory of Industry Microbiology, College of Biotechnology, Tianjin University of Science and Technology, Tianjin, 300457, China. Tianjin Key Laboratory for Modern Drug Delivery and High Efficiency, School of Pharmaceutica…	Rhizoma Paridis saponins (RPS), as steroid saponins, are the main components in Paris polyphylla. Curcumin (diferuloylmethane) is the most important component in the spice turmeric. In our previous research, RPS exhibited side effects such as nausea, vomiting, diarrhea, and so forth. Combination with curcumin not only alleviated the toxicity and gastric stimulus induced by RPS, but also improved …
rayyan-120368604	Short repeats in the heme oxygenase 1 gene promoter is associated with increased levels of inflammation, ferritin and higher risk of type-2 diabetes mellitus	2016			J. Trace Elem. Med. Biol.	0946-672X	37		25-30	Andrews, MÃ³nica and Leiva, Elba and Arredondo-OlguÃ­n, Miguel	["http://dx.doi.org/10.1016/j.jtemb.2016.06.001", "https://www.ncbi.nlm.nih.gov/pubmed/27473828", "https://linkinghub.elsevier.com/retrieve/pii/S0946-672X(16)30092-X", "http://www.urbanfischer.de/journals/jtraceelm/trace.htm", "http://ovidsp.ovid.com/ovidweb.cgi?T=JS&PAGE=reference&D=emed17&NEWS=N&AN=610824246", "http://ovidsp.ovid.com/ovidweb.cgi?T=JS&PAGE=reference&D=med13&NEWS=N&AN=27473828"]		Elsevier GmbH (E-mail: info@urbanfischer.de)	Micronutrient Laboratory, Institute of Nutrition and Food Technology (INTA), University of Chile, El LÃ­bano 5524, Macul, Santiago, Chile. Interdisciplinary Excellence Research Program on Healthy Aging (PIEI-ES), Faculty of Health Science, University of Talca, Talca, Chile. Micronutrient Laboratory, Institute of Nutrition and Food Technology (INTA), University of Chile, El LÃ­bano 5524, Macul, Sa…	OBJECTIVE: We evaluated the relationship between the HO1 genotype, ferritin levels and the risk of type-2 diabetes and inflammation. RESEARCH METHODS: Eight hundred thirty-five individuals were evaluated and classified according to their nutritional status and the presence of type-2 diabetes: 153 overweight (OW); 62 obese (OB); 55 type-2 diabetes mellitus (DM); 202 OWDM; 239 OBDM and 124 controls…
rayyan-120368605	Association of Nuclear Factor-Erythroid 2-Related Factor 2, Thioredoxin Interacting Protein, and Heme Oxygenase-1 Gene Polymorphisms with Diabetes and Obesity in Mexican Patients	2016			Oxid. Med. Cell. Longev.	1942-0900	2016		7367641	JimÃ©nez-Osorio, AngÃ©lica SaraÃ­ and GonzÃ¡lez-Reyes, Susana and GarcÃ­a-NiÃ±o, Wylly RamsÃ©s and Moreno-MacÃ­as, Hortensia and RodrÃ­guez-Arellano, Martha Eunice and Vargas-AlarcÃ³n, Gilberto and ZÃºÃ±iga, JoaquÃ­n and Barquera, Rodrigo and Pedraza-Chaverri, JosÃ©	["http://dx.doi.org/10.1155/2016/7367641", "https://www.ncbi.nlm.nih.gov/pubmed/27274779", "https://www.ncbi.nlm.nih.gov/pmc/articles/PMC4870374", "https://doi.org/10.1155/2016/7367641", "http://www.hindawi.com/journals/oximed/", "http://ovidsp.ovid.com/ovidweb.cgi?T=JS&PAGE=reference&D=emed17&NEWS=N&AN=610515947", "http://ovidsp.ovid.com/ovidweb.cgi?T=JS&PAGE=reference&D=med13&NEWS=N&AN=27274779…		Hindawi Limited (410 Park Avenue, 15th Floor, 287 pmb, New York NY 10022, United States)	Department of Biology, National Autonomous University of Mexico (UNAM), 04510 Mexico City DF, Mexico. Economy Department, Autonomous Metropolitan University-Iztapalapa, 09340 Mexico City, DF, Mexico. Research Department, Regional Hospital "Lic. Adolfo LÃ³pez Mateos", ISSSTE, 01030 Mexico City, DF, Mexico. Molecular Biology Department, National Institute of Cardiology "Ignacio ChÃ¡vez", 14080 Mexi…	UNLABELLED: The nuclear factor-erythroid 2- (NF-E2-) related factor 2 (Nrf2) is abated and its ability to reduce oxidative stress is impaired in type 2 diabetes and obesity. Thus, the aim of this study was to explore if polymorphisms in Nrf2 and target genes are associated with diabetes and obesity in Mexican mestizo subjects. The rs1800566 of NAD(P)H: quinone oxidoreductase 1 (NQO1) gene, rs7211…	Erratum in (EIN)
rayyan-120368606	Enhancement of DEN-induced liver tumorigenesis in heme oxygenase-1 G143H mutant transgenic mice	2016			Biochem. Biophys. Res. Commun.	0006-291X	481	1	169-175	Jin, Jianfeng and Wang, Dayong and Xiao, Haifeng and Wei, Huiyan and Matunda, Cedric and Zhang, He and Li, Xin and Wang, Chuxuan and Zou, Chaoxia and Gao, Xu and Zhao, Weiming and Li, Qiang	["http://dx.doi.org/10.1016/j.bbrc.2016.10.148", "https://www.ncbi.nlm.nih.gov/pubmed/27810363", "https://linkinghub.elsevier.com/retrieve/pii/S0006-291X(16)31843-5", "http://www.sciencedirect.com/science/journal/0006291X", "http://ovidsp.ovid.com/ovidweb.cgi?T=JS&PAGE=reference&D=emed17&NEWS=N&AN=613497881", "http://ovidsp.ovid.com/ovidweb.cgi?T=JS&PAGE=reference&D=med13&NEWS=N&AN=27810363"]		Elsevier B.V. (E-mail: apjcs@harcourt.com)	Department of Biochemistry and Molecular Biology, Harbin Medical University, Harbin, China. Department of Respiratory Medical Oncology, The Affiliated Tumor Hospital of Harbin Medical University, Harbin, China. Translational Medicine Research and Cooperation Center of Northern China, Heilongjiang Academy of Medicine Sciences, Harbin, China. Department of Biochemistry and Molecular Biology, Harbin…	Heme oxygenase (HO) is the rate-limiting enzyme in heme metabolism. HO-1 exhibits anti-oxidative and anti-inflammatory function via the actions of its metabolite, respectively. A growing body of evidence demonstrates that HO-1 is implicated in the pathogenesis and progression of several types of cancer. However, whether HO-1 takes part in healthy-premalignant-malignant transformation is still und…
rayyan-120368607	Metabolite-driven regulation of heme uptake by the biliverdin IXbeta/delta-selective heme oxygenase (HemO) of Pseudomonas aeruginosa	2016			J. Biol. Chem.	0021-9258	291	39	20503-20515	MouriÃ±o, Susana and Giardina, Bennett J and Reyes-Caballero, Hermes and Wilks, Angela	["http://www.jbc.org/content/291/39/20503.full.pdf", "http://ovidsp.ovid.com/ovidweb.cgi?T=JS&PAGE=reference&D=emed17&NEWS=N&AN=612299785", "http://dx.doi.org/10.1074/jbc.M116.728527", "http://www.jbc.org/lookup/doi/10.1074/jbc.M116.728527", "https://www.ncbi.nlm.nih.gov/pubmed/27493207", "https://www.ncbi.nlm.nih.gov/pmc/articles/PMC5034045", "http://ovidsp.ovid.com/ovidweb.cgi?T=JS&PAGE=referen…		American Society for Biochemistry and Molecular Biology Inc. (9650 Rockville Pike, Bethesda MD 20814, United States)	From the Department of Pharmaceutical Sciences, School of Pharmacy, University of Maryland, Baltimore, Maryland 21201.; From the Department of Pharmaceutical Sciences, School of Pharmacy, University of Maryland, Baltimore, Maryland 21201 awilks@rx.umaryland.edu. United States	Pseudomonas aeruginosa acquires extracellular heme via the Phu (Pseudomonas heme uptake) and Has (heme assimilation system) systems. We have previously shown the catalytic actions of heme oxygenase (HemO) along with the cytoplasmic heme transport protein PhuS control heme flux into the cell. To further investigate the role of the PhuS-HemO couple in modulating heme uptake, we have characterized t…
rayyan-120368608	Protective Effect of Dimethyl Fumarate on an Oxidative Stress Model Induced by Sodium Nitroprusside in Mice	2016			Biol. Pharm. Bull.	0918-6158	39	6	1055-1059	Kume, Toshiaki and Suenaga, Aya and Izumi, Yasuhiko and Akaike, Akinori	["http://dx.doi.org/10.1248/bpb.b16-00134", "https://www.ncbi.nlm.nih.gov/pubmed/27251510", "https://dx.doi.org/10.1248/bpb.b16-00134", "https://www.jstage.jst.go.jp/article/bpb/39/6/39_b16-00134/_pdf", "http://ovidsp.ovid.com/ovidweb.cgi?T=JS&PAGE=reference&D=emed17&NEWS=N&AN=610547280", "http://ovidsp.ovid.com/ovidweb.cgi?T=JS&PAGE=reference&D=med13&NEWS=N&AN=27251510"]		Pharmaceutical Society of Japan (E-mail: doi@pharm.or.jp)	Department of Pharmacology, Graduate School of Pharmaceutical Sciences, Kyoto University. Japan	Recent reports have shown that dimethyl fumarate (DMF) prevents brain damage induced by intracerebral hemorrhage and this beneficial effect is mediated by the nuclear erythroid 2 p45-related factor-2-antioxidant response element (Nrf2-ARE) pathway. However, the downstream mechanism underlying the activation of the Nrf2-ARE pathway is unclear. Here, we investigated the protective effect of DMF usi…
rayyan-120368609	Association of the microsatellite (GT)n repeat polymorphisms of the HO-1 gene promoter and corresponding serum levels with the risk of laryngeal squamous cell carcinoma	2016			Acta Otolaryngol.	0001-6489	136	8	806-811	Tang, Di and Tang, Wei-Jing and Shi, Xiao-Ling and Li, Wen-Ping and Zhou, Hong and Lu, Li-Ming and Tao, Lei	["http://dx.doi.org/10.3109/00016489.2016.1157265", "https://www.ncbi.nlm.nih.gov/pubmed/27400252", "https://www.tandfonline.com/doi/full/10.3109/00016489.2016.1157265", "http://ovidsp.ovid.com/ovidweb.cgi?T=JS&PAGE=reference&D=emed17&NEWS=N&AN=609209158", "http://ovidsp.ovid.com/ovidweb.cgi?T=JS&PAGE=reference&D=med13&NEWS=N&AN=27400252"]		Taylor and Francis Ltd (E-mail: healthcare.enquiries@informa.com)	a Department of Otolaryngology, Shanghai Key Clinical Disciplines of otorhinolaryngology , Eye Ear Nose & Throat Hospital, Fudan University , Shanghai , PR China ; b Department of Otolaryngology , Pudong Hospital, Fudan University , PR China ; c Shanghai Institute of Immunology, Shanghai Jiaotong University School of Medicine , Shanghai , PR China. United Kingdom	CONCLUSION: Long (GT)n repeat polymorphisms in the heme oxygenase-1 (HO-1) gene promoter and decreased serum HO-1 levels are associated with a higher susceptibility to laryngeal squamous cell carcinoma (LSCC). OBJECTIVE: In this case-control study, the association of HO-1 microsatellite (GT)n repeat polymorphisms and serum levels with the risk of LSCC was investigated. METHODS: A total of 142 LSC…
rayyan-120368610	Nitric oxide and iron modulate heme oxygenase activity as a long distance signaling response to salt stress in sunflower seedling cotyledons	2016			Nitric Oxide	1089-8603	53		54-64	Singh, Neha and Bhatla, Satish C	["http://dx.doi.org/10.1016/j.niox.2016.01.003", "https://www.ncbi.nlm.nih.gov/pubmed/26778276", "https://linkinghub.elsevier.com/retrieve/pii/S1089-8603(16)30003-9", "http://www.elsevier.com/inca/publications/store/6/2/2/9/2/6/index.htt", "http://ovidsp.ovid.com/ovidweb.cgi?T=JS&PAGE=reference&D=emed17&NEWS=N&AN=607868334", "http://ovidsp.ovid.com/ovidweb.cgi?T=JS&PAGE=reference&D=med13&NEWS=N&A…		Academic Press Inc. (E-mail: apjcs@harcourt.com)	Laboratory of Plant Physiology and Biochemistry, Department of Botany, University of Delhi, Delhi, 110007, India. Electronic address: singh.neha.du@gmail.com. Laboratory of Plant Physiology and Biochemistry, Department of Botany, University of Delhi, Delhi, 110007, India. Electronic address: bhatlasc@gmail.com. United States	Nitric oxide is a significant component of iron signaling in plants. Heme is one of the iron sensors in plants. Free heme is highly toxic and can cause cell damage as it catalyzes the formation of reactive oxygen species (ROS). Its catabolism is carried out by heme oxygenase (HOs; EC 1.14.99.3) which uses heme both as a prosthetic group and as a substrate. Two significant events, which accompany …
rayyan-120368611	Comparison of the Mechanisms of Heme Hydroxylation by Heme Oxygenases-1 and -2: Kinetic and Cryoreduction Studies	2016			Biochemistry	0006-2960	55	1	62-68	Davydov, Roman and Fleischhacker, Angela S and Bagai, Ireena and Hoffman, Brian M and Ragsdale, Stephen W	["http://dx.doi.org/10.1021/acs.biochem.5b00943", "https://www.ncbi.nlm.nih.gov/pubmed/26652036", "https://www.ncbi.nlm.nih.gov/pmc/articles/PMC4745887", "https://doi.org/10.1021/acs.biochem.5b00943", "http://pubs.acs.org/journal/bichaw", "http://ovidsp.ovid.com/ovidweb.cgi?T=JS&PAGE=reference&D=emed17&NEWS=N&AN=607744152", "http://ovidsp.ovid.com/ovidweb.cgi?T=JS&PAGE=reference&D=med13&NEWS=N&AN…		American Chemical Society (E-mail: service@acs.org)	Department of Chemistry, Northwestern University , 2145 Sheridan Road, Evanston, Illinois 60208-3113, United States. Department of Biological Chemistry, University of Michigan Medical School , Ann Arbor, Michigan 48109, United States. United States	The two isoforms of human heme oxygenase (HO1 and HO2) catalyze oxidative degradation of heme to biliverdin, Fe, and CO. Unlike HO1, HO2 contains two C-terminal heme regulatory motifs (HRMs) centered at Cys265 and Cys282 that act as redox switches and, in their reduced dithiolate state, bind heme (Fleischhacker et al., Biochemistry , 2015 , 54 , 2693 - 2708 ). Here, we describe cryoreduction/anne…
rayyan-120368612	Bronchial epithelial innate and adaptive immunity signals are induced by polycyclic aromatic hydrocarbons	2016			Toxicol. Res.	2045-452X	5	3	816-827	Meldrum, Kirsty and Gant, Timothy W and Macchiarulo, Sameirah and Leonard, Martin O	["http://dx.doi.org/10.1039/c5tx00389j", "https://www.ncbi.nlm.nih.gov/pubmed/30090392", "https://www.ncbi.nlm.nih.gov/pmc/articles/PMC6062387", "https://academic.oup.com/toxres/article-lookup/doi/10.1039/c5tx00389j", "http://pubs.rsc.org/en/journals/journalissues/tx", "http://ovidsp.ovid.com/ovidweb.cgi?T=JS&PAGE=reference&D=emed17&NEWS=N&AN=610323058", "http://ovidsp.ovid.com/ovidweb.cgi?T=JS&P…		Royal Society of Chemistry	Centre for Radiation , Chemical and Environmental Hazards , Public Health England , Chilton , Didcot OX11 0RQ , UK . Email: Martin.Leonard@phe.gov.uk ; Tel: +44 (0)12358 25164. United Kingdom	Polycyclic aromatic hydrocarbons including Benzo[a]pyrene have been recognised as important pollutant chemicals with the potential to influence the respiratory system in disease. Airway epithelial cells are an integral component of how immune responses are directed as a consequence of exposure to inhaled material. It was aim of this study to examine how such cells respond to PAH exposure and to c…
rayyan-120368613	Effect of heme oxygenase-1 gene promoter polymorphism on cancer risk by histological subtype: A prospective study in arseniasis-endemic areas in Taiwan	2016			Int. J. Cancer	0020-7136	138	8	1875-1886	Wu, Meei-Maan and Lee, Chih-Hung and Hsu, Ling-I and Cheng, Wen-Fang and Lee, Te-Chang and Wang, Yuang-Hung and Chiou, Hung-Yi and Chen, Chien-Jen	["http://dx.doi.org/10.1002/ijc.29926", "https://www.ncbi.nlm.nih.gov/pubmed/26566708", "https://doi.org/10.1002/ijc.29926", "http://onlinelibrary.wiley.com/journal/10.1002/(ISSN)1097-0215", "http://ovidsp.ovid.com/ovidweb.cgi?T=JS&PAGE=reference&D=emed17&NEWS=N&AN=608592755", "http://ovidsp.ovid.com/ovidweb.cgi?T=JS&PAGE=reference&D=med13&NEWS=N&AN=26566708"]		Wiley-Liss Inc. (E-mail: info@wiley.com)	School of Public Health, Taipei Medical University, Taipei, Taiwan. Graduate Institute of Oncology, College of Medicine, National Taiwan University, Taipei, Taiwan. Department of Dermatology, Kaohsiung Chang Gung Memorial Hospital, Kaohsiung and Chang Gung University College of Medicine, Taiwan. Genomics Research Center, Academia Sinica, Taipei, Taiwan. Institute of Biomedical Sciences, Academia …	Heme oxygenase (HO)-1 is upregulated by many stressful stimuli, including arsenic. A GT-repeat ((GT)n) polymorphism in the HO-1 gene promoter inversely modulates the levels of HO-1 induction. Previous HO-1 (GT)n polymorphism studies in relation to cancer risk have shown disparate results. We prospectively investigated the associations between HO-1 (GT)n polymorphism and cancer risk related to ars…
rayyan-120368614	Baseline Chromatin Modification Levels May Predict Interindividual Variability in Ozone-Induced Gene Expression	2016			Toxicol. Sci.	1096-6080	150	1	216-224	McCullough, Shaun D and Bowers, Emma C and On, Doan M and Morgan, David S and Dailey, Lisa A and Hines, Ronald N and Devlin, Robert B and Diaz-Sanchez, David	["http://dx.doi.org/10.1093/toxsci/kfv324", "https://www.ncbi.nlm.nih.gov/pubmed/26719369", "https://www.ncbi.nlm.nih.gov/pmc/articles/PMC4838038", "https://academic.oup.com/toxsci/article-lookup/doi/10.1093/toxsci/kfv324", "http://toxsci.oxfordjournals.org/", "http://ovidsp.ovid.com/ovidweb.cgi?T=JS&PAGE=reference&D=emed17&NEWS=N&AN=610000862", "http://ovidsp.ovid.com/ovidweb.cgi?T=JS&PAGE=refer…		Oxford University Press (E-mail: jnl.info@oup.co.uk)	*National Health and Environmental Effects Research Laboratory, U.S. Environmental Protection Agency, Research Triangle Park, North Carolina 27711; and mccullough.shaun@epa.gov. Curriculum in Toxicology, University of North Carolina - Chapel Hill, Chapel Hill, North Carolina 27599. *National Health and Environmental Effects Research Laboratory, U.S. Environmental Protection Agency, Research Trian…	Traditional toxicological paradigms have relied on factors such as age, genotype, and disease status to explain variability in responsiveness to toxicant exposure; however, these are neither sufficient to faithfully identify differentially responsive individuals nor are they modifiable factors that can be leveraged to mitigate the exposure effects. Unlike these factors, the epigenome is dynamic a…
rayyan-120368615	Lipocalin 2 attenuates iron-related oxidative stress and prolongs the survival of ovarian clear cell carcinoma cells by up-regulating the CD44 variant	2016			Free Radic. Res.	1071-5762	50	4	414-425	Yamada, Yasushi and Miyamoto, Tsutomu and Kashima, Hiroyasu and Kobara, Hisanori and Asaka, Ryoichi and Ando, Hirofumi and Higuchi, Shotaro and Ida, Koichi and Shiozawa, Tanri	["http://dx.doi.org/10.3109/10715762.2015.1134795", "https://www.ncbi.nlm.nih.gov/pubmed/26729415", "https://www.tandfonline.com/doi/full/10.3109/10715762.2015.1134795", "http://www.tandfonline.com/loi/ifra20#.VtPBubdf27E", "http://ovidsp.ovid.com/ovidweb.cgi?T=JS&PAGE=reference&D=emed17&NEWS=N&AN=608510723", "http://ovidsp.ovid.com/ovidweb.cgi?T=JS&PAGE=reference&D=med13&NEWS=N&AN=26729415"]		Taylor and Francis Ltd (E-mail: healthcare.enquiries@informa.com)	a Department of Obstetrics and Gynecology , Shinshu University School of Medicine , Matsumoto , Japan. United Kingdom	Ovarian clear cell carcinoma (CCC) arises from ovarian endometriosis. Intra-cystic fluid contains abundant amounts of free iron, which causes persistent oxidative stress, a factor that has been suggested to induce malignant transformation. However, the mechanisms linking oxidative stress and carcinogenesis in CCC currently remain unclear. Lipocalin 2 (LCN2), a multifunctional secretory protein, f…
rayyan-120368616	(GT)n repeat polymorphism in heme oxygenase-1 (HO-1) correlates with clinical outcome after myeloablative or nonmyeloablative allogeneic hematopoietic cell transplantation	2016			PLoS One	1932-6203	11	12	e0168210	KÃ¸llgaard, Tania and Kornblit, Brian and Petersen, Jesper and Klausen, Tobias Wirenfeldt and Mortensen, Bo Kok and BrÃ¦ndstrup, Peter and SengelÃ¸v, Henrik and HÃ¸gdall, Estrid and MÃ¼ller, Klaus and VindelÃ¸v, Lars and Andersen, Mads Hald and Thor Straten, Per	["https://dx.plos.org/10.1371/journal.pone.0168210", "http://dx.doi.org/10.1371/journal.pone.0168210", "https://www.ncbi.nlm.nih.gov/pubmed/27997582", "https://www.ncbi.nlm.nih.gov/pmc/articles/PMC5172582", "http://journals.plos.org/plosone/article/file?id=10.1371/journal.pone.0168210&type=printable", "http://ovidsp.ovid.com/ovidweb.cgi?T=JS&PAGE=reference&D=emed17&NEWS=N&AN=613783504", "http://o…		Public Library of Science (PLoS)	Center for Cancer Immune Therapy (CCIT), Department of Hematology, 54P4, Copenhagen University Hospital, Herlev, Denmark.; Allogeneic Hematopoietic Cell Transplantation Laboratory, Department of Hematology, Rigshospitalet, Copenhagen, Denmark.; The Bone Marrow Transplantation Unit, Department of Hematology, Rigshospitalet, Copenhagen, Denmark.; Department of Pathology, Molecular Unit, Copenhagen …	Allogeneic hematopoietic cell transplantation (HCT) is a treatment for various hematologic diseases where efficacy of treatment is in part based on the graft versus tumour (GVT) activity of cells in the transplant. The cytoprotective enzyme heme oxygenase-1 (HO-1) is a rate-limiting enzyme in heme degradation and it has been shown to exert anti-inflammatory functions. In humans a (GT)n repeat pol…
rayyan-120368617	Genotype differences in anxiety and fear learning and memory of WT and ApoE4 mice associated with enhanced generation of hippocampal reactive oxygen species	2016			J. Neurochem.	0022-3042	138	6	896-908	Villasana, Laura E and Weber, Sydney and Akinyeke, Tunde and Raber, Jacob	["http://dx.doi.org/10.1111/jnc.13737", "https://www.ncbi.nlm.nih.gov/pubmed/27412623", "https://www.ncbi.nlm.nih.gov/pmc/articles/PMC5017911", "https://doi.org/10.1111/jnc.13737", "http://www.blackwellpublishing.com/journals/JNC", "http://ovidsp.ovid.com/ovidweb.cgi?T=JS&PAGE=reference&D=emed17&NEWS=N&AN=612111309", "http://ovidsp.ovid.com/ovidweb.cgi?T=JS&PAGE=reference&D=med13&NEWS=N&AN=274126…		Blackwell Publishing Ltd (E-mail: customerservices@oxonblackwellpublishing.com)	Division of Neuroscience, Department of Behavioral Neuroscience, ONPRC, Oregon Health & Science University, Portland, Oregon, USA. Division of Neuroscience, Department of Behavioral Neuroscience, ONPRC, Oregon Health & Science University, Portland, Oregon, USA. raberj@ohsu.edu. Division of Neuroscience, Departments of Neurology and Radiation Medicine, ONPRC, Oregon Health & Science University, Po…	Apolipoprotein E (apoE), involved in cholesterol and lipid metabolism, also influences cognitive function and injury repair. In humans, apoE is expressed in three isoforms. E4 is a risk factor for age-related cognitive decline and Alzheimer's disease, particularly in women. E4 might also be a risk factor for developing behavioral and cognitive changes following (56) Fe irradiation, a component of…
rayyan-120368618	3H-1,2-dithiole-3-thione protects retinal pigment epithelium cells against Ultra-violet radiation via activation of Akt-mTORC1-dependent Nrf2-HO-1 signaling	2016			Sci. Rep.	2045-2322	6		25525	Li, Ke-Ran and Yang, Su-Qing and Gong, Yi-Qing and Yang, Hong and Li, Xiu-Miao and Zhao, Yu-Xia and Yao, Jin and Jiang, Qin and Cao, Cong	["http://dx.doi.org/10.1038/srep25525", "https://www.ncbi.nlm.nih.gov/pubmed/27151674", "https://www.ncbi.nlm.nih.gov/pmc/articles/PMC4858705", "https://doi.org/10.1038/srep25525", "http://ovidsp.ovid.com/ovidweb.cgi?T=JS&PAGE=reference&D=emed17&NEWS=N&AN=620626232", "http://ovidsp.ovid.com/ovidweb.cgi?T=JS&PAGE=reference&D=med13&NEWS=N&AN=27151674"]			Institute of Neuroscience, Soochow University, Suzhou, Jiangsu 215021, China. The Affiliated Eye Hospital of Nanjing Medical University, Nanjing 210029, China. United Kingdom	Excessive UV radiation and reactive oxygen species (ROS) cause retinal pigment epithelium (RPE) cell injuries. Nrf2 regulates transcriptional activation of many anti-oxidant genes. Here, we tested the potential role of 3H-1,2-dithiole-3-thione (D3T) against UV or ROS damages in cultured RPE cells (both primary cells and ARPE-19 line). We showed that D3T significantly inhibited UV-/H2O2-induced RP…
rayyan-120368619	Length Polymorphisms in Heme Oxygenase-1 and AKI after Cardiac Surgery	2016			J. Am. Soc. Nephrol.	1046-6673	27	11	3291-3297	Leaf, David E and Body, Simon C and Muehlschlegel, Jochen D and McMahon, Gearoid M and Lichtner, Peter and Collard, Charles D and Shernan, Stanton K and Fox, Amanda A and Waikar, Sushrut S	["http://dx.doi.org/10.1681/ASN.2016010038", "https://www.ncbi.nlm.nih.gov/pubmed/27257045", "https://www.ncbi.nlm.nih.gov/pmc/articles/PMC5084897", "https://jasn.asnjournals.org/cgi/pmidlookup?view=long&pmid=27257045", "http://ovidsp.ovid.com/ovidweb.cgi?T=JS&PAGE=reference&D=emed17&NEWS=N&AN=616538258", "http://jasn.asnjournals.org/content/27/11/3291.full.pdf+html", "http://ovidsp.ovid.com/ovid…		American Society of Nephrology (E-mail: email@asn-online.org)	Division of Renal Medicine and DELEAF@partners.org. Department of Anesthesiology, Perioperative and Pain Medicine, Brigham and Women's Hospital, Boston, Massachusetts. Division of Renal Medicine and. Genome Analysis Center, Institute of Human Genetics, Helmholtz Zentrum MÃ¼nchen, Neuherberg, Germany. Department of Anesthesiology, Baylor St. Luke's Medical Center and the Texas Heart Institute, Hou…	Heme oxygenase-1 (HO-1) catalyzes the degradation of heme, which may be involved in the pathogenesis of AKI. Length polymorphisms in the number of GT dinucleotide repeats in the HO-1 gene (HMOX1) promoter inversely associate with HMOX1 mRNA expression. We analyzed the association between allelic frequencies of GT repeats in the HMOX1 gene promoter and postoperative AKI in 2377 white patients who …	Comment in (CIN)
rayyan-120368620	Heme Oxygenase-1 and 2 Common Genetic Variants and Risk for Multiple Sclerosis	2016			Sci. Rep.	2045-2322	6		20830	AgÃºndez, JosÃ© A G and GarcÃ­a-MartÃ­n, Elena and MartÃ­nez, Carmen and Benito-LeÃ³n, JuliÃ¡n and MillÃ¡n-Pascual, Jorge and DÃ­az-SÃ¡nchez, MarÃ­a and Calleja, Patricia and Pisa, Diana and TurpÃ­n-Fenoll, Laura and Alonso-Navarro, Hortensia and Pastor, Pau and Ortega-Cubero, Sara and Ayuso-Peralta, LucÃ­a and Torrecillas, Dolores and GarcÃ­a-Albea, Esteban and Plaza-Nieto, JosÃ© Francisco and J…	["http://dx.doi.org/10.1038/srep20830", "https://www.ncbi.nlm.nih.gov/pubmed/26868429", "https://www.ncbi.nlm.nih.gov/pmc/articles/PMC4751624", "https://doi.org/10.1038/srep20830", "http://ovidsp.ovid.com/ovidweb.cgi?T=JS&PAGE=reference&D=emed17&NEWS=N&AN=616348227", "https://pubmed.ncbi.nlm.nih.gov/26868429", "http://ovidsp.ovid.com/ovidweb.cgi?T=JS&PAGE=reference&D=med13&NEWS=N&AN=26868429"]			Department of Pharmacology, University of Extremadura, CÃ¡ceres, SPAIN. Department of Pharmacology, University of Extremadura, Badajoz, SPAIN. CIBERNED,Centro de InvestigaciÃ³n BiomÃ©dica en Red de Enfermedades Neurodegenerativas, Instituto de Salud Carlos III, Madrid, SPAIN. Service of Neurology, Hospital Universitario Doce de Octubre, Madrid, SPAIN. Department of Medicine, University Complutens…	Several neurochemical, neuropathological, and experimental data suggest a possible role of oxidative stress in the ethiopathogenesis of multiple sclerosis(MS). Heme-oxygenases(HMOX) are an important defensive mechanism against oxidative stress, and HMOX1 is overexpressed in the brain and spinal cord of MS patients and in experimental autoimmune encephalomyelitis(EAE). We analyzed whether common p…
rayyan-120368621	Arabidopsis HY1-Modulated Stomatal Movement: An Integrative Hub Is Functionally Associated with ABI4 in Dehydration-Induced ABA Responsiveness	2016			Plant Physiol.	0032-0889	170	3	1699-1713	Xie, Yanjie and Mao, Yu and Duan, Xingliang and Zhou, Heng and Lai, Diwen and Zhang, Yihua and Shen, Wenbiao	["http://dx.doi.org/10.1104/pp.15.01550", "https://www.ncbi.nlm.nih.gov/pubmed/26704641", "https://www.ncbi.nlm.nih.gov/pmc/articles/PMC4775125", "http://www.plantphysiol.org/cgi/pmidlookup?view=long&pmid=26704641", "http://ovidsp.ovid.com/ovidweb.cgi?T=JS&PAGE=reference&D=emed17&NEWS=N&AN=614702510", "http://ovidsp.ovid.com/ovidweb.cgi?T=JS&PAGE=reference&D=med13&NEWS=N&AN=26704641"]			College of Life Sciences, Laboratory Center of Life Sciences, Nanjing Agricultural University, Nanjing 210095, China. College of Life Sciences, Laboratory Center of Life Sciences, Nanjing Agricultural University, Nanjing 210095, China wbshenh@njau.edu.cn. United States	Heme oxygenase (HO; EC 1.14.99.3) has recently been proposed as a novel component in mediating wide ranges of the plant adaptive signaling processes. However, the physiological significance and molecular basis underlying Arabidopsis (Arabidopsis thaliana) HO1 (HY1) functioning in drought tolerance remained unclear. Here, we report that mutation of HY1 promoted, but overexpression of this gene imp…
rayyan-120368622	Interactions between meat intake and genetic variation in relation to colorectal cancer	2015			Genes Nutr.	1555-8932	10	1	448	Andersen, Vibeke and Vogel, Ulla	["http://dx.doi.org/10.1007/s12263-014-0448-9", "https://www.ncbi.nlm.nih.gov/pubmed/25491747", "https://www.ncbi.nlm.nih.gov/pmc/articles/PMC4261072", "https://dx.doi.org/10.1007/s12263-014-0448-9", "http://www.springerlink.com/content/1555-8932", "http://ovidsp.ovid.com/ovidweb.cgi?T=JS&PAGE=reference&D=emed16&NEWS=N&AN=601017941", "http://ovidsp.ovid.com/ovidweb.cgi?T=JS&PAGE=reference&D=prem5…		Springer Verlag (E-mail: info@biomedcentral.com)	Organ Center, Hospital of Southern Jutland, Aabenraa, Denmark, vandersen@health.sdu.dk. Germany	Meat intake is associated with the risk of colorectal cancer. The objective of this systematic review was to evaluate interactions between meat intake and genetic variation in order to identify biological pathways involved in meat carcinogenesis. We performed a literature search of PubMed and Embase using "interaction", "meat", "polymorphisms", and "colorectal cancer", and data on meat-gene inter…
rayyan-120368623	Effect of oral N-acetylcysteine on COPD patients with microsatellite polymorphism in the heme oxygenase-1 gene promoter	2015			Drug Des. Devel. Ther.	1177-8881	9		6379-6387	Zhang, Jia-Qiang and Zhang, Jian-Qing and Fang, Li-Zhou and Liu, Ling and Fu, Wei-Ping and Dai, Lu-Ming	["http://dx.doi.org/10.2147/DDDT.S91823", "https://www.ncbi.nlm.nih.gov/pubmed/26674585", "https://www.ncbi.nlm.nih.gov/pmc/articles/PMC4676509", "https://dx.doi.org/10.2147/DDDT.S91823", "https://www.dovepress.com/getfile.php?fileID=28279", "http://ovidsp.ovid.com/ovidweb.cgi?T=JS&PAGE=reference&D=emed16&NEWS=N&AN=607189718", "http://ovidsp.ovid.com/ovidweb.cgi?T=JS&PAGE=reference&D=med12&NEWS=N…		Dove Medical Press Ltd. (PO Box 300-008, Albany, Auckland, New Zealand)	The Second Department of Respiratory Medicine, The First Affiliated Hospital of Kunming Medical University, Kunming, People's Republic of China. New Zealand	BACKGROUND: Heme oxygenase-1 (HO-1) plays a protective role as an antioxidant in the lung, and HO-1 gene promoter polymorphism has been shown to be associated with the severity and prognosis of COPD patients. N-acetylcysteine (NAC), an antioxidant/mucous modifier, has shown an uncertain benefit in COPD patients. We hypothesized that this polymorphism could be associated with the effectiveness of …
rayyan-120368624	Inhibition of HIV-1 by curcumin A, a novel curcumin analog	2015			Drug Des. Devel. Ther.	1177-8881	9		5051-5060	Kumari, Namita and Kulkarni, Amol A and Lin, Xionghao and McLean, Charlee and Ammosova, Tatiana and Ivanov, Andrey and Hipolito, Maria and Nekhai, Sergei and Nwulia, Evaristus	["http://dx.doi.org/10.2147/DDDT.S86558", "https://www.ncbi.nlm.nih.gov/pubmed/26366056", "https://www.ncbi.nlm.nih.gov/pmc/articles/PMC4562762", "https://dx.doi.org/10.2147/DDDT.S86558", "https://www.dovepress.com/getfile.php?fileID=26868", "http://ovidsp.ovid.com/ovidweb.cgi?T=JS&PAGE=reference&D=emed16&NEWS=N&AN=605880418", "http://ovidsp.ovid.com/ovidweb.cgi?T=JS&PAGE=reference&D=med12&NEWS=N…		Dove Medical Press Ltd.	Translational Neuroscience Laboratory, Howard University, Washington, DC, USA ; Department of Medicine, Center for Sickle Cell Disease, College of Medicine, Howard University, Washington, DC, USA. College of Pharmacy, Howard University, Washington, DC, USA. Department of Medicine, Center for Sickle Cell Disease, College of Medicine, Howard University, Washington, DC, USA. Translational Neuroscien…	Despite the remarkable success of combination antiretroviral therapy at curtailing HIV progression, emergence of drug-resistant viruses, chronic low-grade inflammation, and adverse effects of combination antiretroviral therapy treatments, including metabolic disorders collectively present the impetus for development of newer and safer antiretroviral drugs. Curcumin, a phytochemical compound, was …
rayyan-120368625	Paeonia lactiflora Pall. protects against ANIT-induced cholestasis by activating Nrf2 via PI3K/Akt signaling pathway	2015			Drug Des. Devel. Ther.	1177-8881	9		5061-5074	Ma, Xiao and Zhao, Yan-Ling and Zhu, Yun and Chen, Zhe and Wang, Jia-Bo and Li, Rui-Yu and Chen, Chang and Wei, Shi-Zhang and Li, Jian-Yu and Liu, Bing and Wang, Rui-Lin and Li, Yong-Gang and Wang, Li-Fu and Xiao, Xiao-He	["http://dx.doi.org/10.2147/DDDT.S90030", "https://www.ncbi.nlm.nih.gov/pubmed/26366057", "https://www.ncbi.nlm.nih.gov/pmc/articles/PMC4562737", "https://dx.doi.org/10.2147/DDDT.S90030", "https://www.dovepress.com/getfile.php?fileID=26854", "http://ovidsp.ovid.com/ovidweb.cgi?T=JS&PAGE=reference&D=emed16&NEWS=N&AN=605880414", "http://ovidsp.ovid.com/ovidweb.cgi?T=JS&PAGE=reference&D=med12&NEWS=N…		Dove Medical Press Ltd. (PO Box 300-008, Albany, Auckland, New Zealand)	Pharmacy College, Chengdu University of Traditional Chinese Medicine, Chengdu, People's Republic of China ; Department of Pharmacy, 302 Military Hospital of People's Liberation Army, Beijing, People's Republic of China. Department of Pharmacy, 302 Military Hospital of People's Liberation Army, Beijing, People's Republic of China. Department of Integrative Medical Center, 302 Military Hospital of …	BACKGROUND: Paeonia lactiflora Pall. (PLP), a traditional Chinese herbal medicine, has been used for hepatic disease treatment over thousands of years. In our previous study, PLP was shown to demonstrate therapeutic effect on hepatitis with severe cholestasis. The aim of this study was to evaluate the antioxidative effect of PLP on alpha-naphthylisothiocyanate (ANIT)-induced cholestasis by activa…
rayyan-120368626	Leucine-rich repeat kinase 2 deficiency is protective in rhabdomyolysis-induced kidney injury	2015			Hum. Mol. Genet.	0964-6906	24	14	4078-4093	Boddu, Ravindra and Hull, Travis D and Bolisetty, Subhashini and Hu, Xianzhen and Moehle, Mark S and Daher, JoÃ£o Paulo Lima and Kamal, Ahmed Ibrahim and Joseph, Reny and George, James F and Agarwal, Anupam and Curtis, Lisa M and West, Andrew B	["http://dx.doi.org/10.1093/hmg/ddv147", "https://www.ncbi.nlm.nih.gov/pubmed/25904107", "https://www.ncbi.nlm.nih.gov/pmc/articles/PMC4476452", "https://academic.oup.com/hmg/article-lookup/doi/10.1093/hmg/ddv147", "http://hmg.oxfordjournals.org/", "http://ovidsp.ovid.com/ovidweb.cgi?T=JS&PAGE=reference&D=emed16&NEWS=N&AN=605159877", "http://ovidsp.ovid.com/ovidweb.cgi?T=JS&PAGE=reference&D=med12…		Oxford University Press (E-mail: jnl.info@oup.co.uk)	Department of Medicine. Department of Surgery. Department of Neurology, University of Alabama at Birmingham, Birmingham 35294, USA and. Department of Medicine, Birmingham Veterans Administration Medical Center, Birmingham, Birmingham 35294, USA. Department of Neurology, University of Alabama at Birmingham, Birmingham 35294, USA and abwest@uab.edu. United Kingdom	Mutations in the leucine-rich repeat kinase 2 (LRRK2) gene are the most common known genetic cause of Parkinson's disease, and LRRK2 is also linked to Crohn's and Hansen's disease. LRRK2 is expressed in many organs in mammals but is particularly abundant in the kidney. We find that LRRK2 protein is predominantly localized to collecting duct cells in the rat kidney, with much lower expression in o…
rayyan-120368627	Prediction of feature genes in trauma patients with the TNF rs1800629 A allele using support vector machine	2015			Comput. Biol. Med.	0010-4825	64		24-29	Chen, Guoting and Han, Ning and Li, Guofeng and Li, Xin and Li, Guang and Liu, Yangzhou and Wu, Wei and Wang, Yong and Chen, Yanxi and Sun, Guixin and Li, Zengchun and Li, Qinchuan	["http://dx.doi.org/10.1016/j.compbiomed.2015.06.002", "https://www.ncbi.nlm.nih.gov/pubmed/26117649", "https://linkinghub.elsevier.com/retrieve/pii/S0010-4825(15)00210-3", "http://www.elsevier.com/locate/compbiomed", "http://ovidsp.ovid.com/ovidweb.cgi?T=JS&PAGE=reference&D=emed16&NEWS=N&AN=604957602", "http://ovidsp.ovid.com/ovidweb.cgi?T=JS&PAGE=reference&D=med12&NEWS=N&AN=26117649"]		Elsevier Ltd	Department of Emergency Surgery, East Hospital, Tongji University School of Medicine, No. 150, Jimo Road, Shanghai 200120, China. Department of Emergency Surgery, East Hospital, Tongji University School of Medicine, No. 150, Jimo Road, Shanghai 200120, China. Electronic address: qinchuan_li@163.com. United Kingdom	BACKGROUND: Tumor necrosis factor (TNF)-Î± variant is closely linked to sepsis syndrome and mortality after severe trauma. We aimed to identify feature genes associated with the TNF rs1800629 A allele in trauma patients and help to direct them toward alternative successful treatment. METHODS: In this study, we used 58 sets of gene expression data from Gene Expression Omnibus to predict the featur…
rayyan-120368628	Heme oxygenase-1 gene promoter polymorphism and the risk of pediatric nonalcoholic fatty liver disease	2015			Int. J. Obes.	0307-0565	39	8	1236-1240	Chang, P-F and Lin, Y-C and Liu, K and Yeh, S-J and Ni, Y-H	["http://www.nature.com/articles/ijo201546", "http://dx.doi.org/10.1038/ijo.2015.46", "https://www.ncbi.nlm.nih.gov/pubmed/25835554", "http://www.nature.com/ijo/index.html", "http://ovidsp.ovid.com/ovidweb.cgi?T=JS&PAGE=reference&D=emed16&NEWS=N&AN=604100782", "https://doi.org/10.1038/ijo.2015.46", "http://ovidsp.ovid.com/ovidweb.cgi?T=JS&PAGE=reference&D=med12&NEWS=N&AN=25835554"]		Springer Science and Business Media LLC	1] Department of Pediatrics, Far Eastern Memorial Hospital, Pan-Chiao, New Taipei, Taiwan [2] Department of Healthcare Administration, Oriental Institute of Technology, Pan-Chiao, New Taipei, Taiwan.; Department of Pediatrics, Far Eastern Memorial Hospital, Pan-Chiao, New Taipei, Taiwan.; Department of Pediatrics, National Taiwan University Hospital, Taipei, Taiwan. United Kingdom	BACKGROUND AND OBJECTIVES: Oxidative stress and the insulin-resistant state are thought to be key components in the pathogenesis of pediatric nonalcoholic fatty liver disease (NAFLD). Heme oxygenase (HO) is important in the defense against oxidative stress. This study aimed to assess the association of HO-1 gene promoter polymorphism and insulin resistance with NAFLD among obese children. METHODS…
rayyan-120368629	Heme Oxygenase-1 and 2 Common Genetic Variants and Risk for Restless Legs Syndrome	2015			Medicine	0025-7974	94	34	e1448	GarcÃ­a-MartÃ­n, Elena and JimÃ©nez-JimÃ©nez, FÃ©lix Javier and Alonso-Navarro, Hortensia and MartÃ­nez, Carmen and Zurdo, MartÃ­n and TurpÃ­n-Fenoll, Laura and MillÃ¡n-Pascual, Jorge and Adeva-BartolomÃ©, Teresa and Cubo, Esther and Navacerrada, Francisco and Rojo-SebastiÃ¡n, Ana and Rubio, Lluisa and Ortega-Cubero, Sara and Pastor, Pau and Calleja, Marisol and Plaza-Nieto, JosÃ© Francisco and P…	["http://dx.doi.org/10.1097/MD.0000000000001448", "https://www.ncbi.nlm.nih.gov/pubmed/26313808", "https://www.ncbi.nlm.nih.gov/pmc/articles/PMC4602895", "https://doi.org/10.1097/MD.0000000000001448", "http://journals.lww.com/md-journal", "http://ovidsp.ovid.com/ovidweb.cgi?T=JS&PAGE=reference&D=emed16&NEWS=N&AN=606590722", "http://ovidsp.ovid.com/ovidweb.cgi?T=JS&PAGE=reference&D=med12&NEWS=N&AN…		Lippincott Williams and Wilkins (E-mail: kathiest.clai@apta.org)	From the Department of Pharmacology, Universidad de Extremadura, CÃ¡ceres, Spain (EG-M, JAGA); Section of Neurology, Hospital Universitario del Sureste, Arganda del Rey (Madrid), Spain (FJJ-J, HA-N, FN, MC, JFPN, BP-D-LF, MA-S); Department of Medicine-Neurology, Hospital "PrÃ­ncipe de Asturias". Universidad de AlcalÃ¡, AlcalÃ¡ de Henares (Madrid), Spain (FJJ-J, HA-N, AR-S, LR, EG-A); Department o…	Several neurochemical, neuropathological, neuroimaging, and experimental data, suggest that iron deficiency plays an important role in the pathophysiology of restless legs syndrome (RLS). Heme-oxygenases (HMOX) are an important defensive mechanism against oxidative stress, mainly through the degradation of heme to biliverdin, free iron, and carbon monoxide. We analyzed whether HMOX1 and HMOX2 gen…
rayyan-120368630	Antioxidant response genes sequence variants and BPD susceptibility in VLBW infants	2015			Pediatr. Res.	0031-3998	77	3	477-483	Sampath, Venkatesh and Garland, Jeffery S and Helbling, Daniel and Dimmock, David and Mulrooney, Neil P and Simpson, Pippa M and Murray, Jeffrey C and Dagle, John M	["http://dx.doi.org/10.1038/pr.2014.200", "https://www.ncbi.nlm.nih.gov/pubmed/25518008", "https://www.ncbi.nlm.nih.gov/pmc/articles/PMC4522928", "https://doi.org/10.1038/pr.2014.200", "http://www.nature.com/pr/index.html", "http://ovidsp.ovid.com/ovidweb.cgi?T=JS&PAGE=reference&D=emed16&NEWS=N&AN=605475957", "http://ovidsp.ovid.com/ovidweb.cgi?T=JS&PAGE=reference&D=med12&NEWS=N&AN=25518008"]		Nature Publishing Group (Houndmills, Basingstoke, Hampshire RG21 6XS, United Kingdom)	Department of Pediatrics, Medical College of Wisconsin, and Children's Research Institute, Children's Hospital and Health Systems, Milwaukee, Wisconsin. Department of Pediatrics, Wheaton Franciscan Health Care, Milwaukee, Wisconsin. Department of Pediatrics, Children's Hospitals and Clinics of Minnesota, Minneapolis, Minnesota. Department of Pediatrics and Quantitative Health Sciences, Children's…	BACKGROUND: Lung injury resulting from oxidative stress contributes to bronchopulmonary dysplasia (BPD) pathogenesis. Nuclear factor erythroid-2 related factor-2 (NFE2L2) regulates cytoprotective responses to oxidative stress by inducing enzymes containing antioxidant response elements (ARE). We hypothesized that ARE genetic variants will modulate susceptibility or severity of BPD in very-low-bir…
rayyan-120368631	Association Between Heme Oxygenase-1 Promoter Polymorphisms and the Development of Albuminuria in Type 2 Diabetes: A Case-Control Study	2015			Medicine	0025-7974	94	43	e1825	Lee, Eun Young and Lee, Yong-Ho and Kim, Soo Hyun and Jung, Kyu Sik and Kwon, Obin and Kim, Beom Seok and Nam, Chung Mo and Park, Chun Sik and Lee, Byung-Wan and Kang, Eun Seok and Cha, Bong-Soo and Lee, Hyun Chul	["http://dx.doi.org/10.1097/MD.0000000000001825", "https://www.ncbi.nlm.nih.gov/pubmed/26512585", "https://www.ncbi.nlm.nih.gov/pmc/articles/PMC4985399", "https://doi.org/10.1097/MD.0000000000001825", "http://journals.lww.com/md-journal", "http://ovidsp.ovid.com/ovidweb.cgi?T=JS&PAGE=reference&D=emed16&NEWS=N&AN=606838453", "http://ovidsp.ovid.com/ovidweb.cgi?T=JS&PAGE=reference&D=med12&NEWS=N&AN…		Lippincott Williams and Wilkins (E-mail: kathiest.clai@apta.org)	From the Department of Internal Medicine, College of Medicine, Catholic University of Korea, Seoul, Korea and Division of Endocrinology and Metabolism, Department of Internal Medicine, Seoul St. Mary's Hospital, Catholic University of Korea, Seoul, Korea (EYL); Department of Internal Medicine, Graduate School, Yonsei University College of Medicine, Seodaemun-gu, Seoul, Republic of Korea (EYL); Di…	Heme oxygenase (HO)-1 is a key enzyme in cytoprotective mechanisms against oxidative stress in the cardiovascular-renal system. The T(-413)A single nucleotide polymorphism (SNP) and (GT)n microsatellite polymorphism in the HO-1 gene promoter modulate the HO-1 gene transcriptional activity and these polymorphisms are associated with various human diseases.We investigated the association between HO…	Erratum in (EIN), Erratum in (EIN)
rayyan-120368632	Heme Oxygenase-1 Is Not Decreased in Preeclamptic Placenta and Does Not Negatively Regulate Placental Soluble fms-Like Tyrosine Kinase-1 or Soluble Endoglin Secretion	2015			Hypertension	0194-911X	66	5	1073-1081	Tong, Stephen and Kaitu'u-Lino, Tu'uhevaha J and Onda, Kenji and Beard, Sally and Hastie, Roxanne and Binder, Natalie K and Cluver, Cathy and Tuohey, Laura and Whitehead, Clare and Brownfoot, Fiona and De Silva, Manarangi and Hannan, Natalie J	["http://dx.doi.org/10.1161/HYPERTENSIONAHA.115.05847", "https://www.ncbi.nlm.nih.gov/pubmed/26324507", "https://www.ahajournals.org/doi/10.1161/HYPERTENSIONAHA.115.05847?url_ver=Z39.88-2003&rfr_id=ori:rid:crossref.org&rfr_dat=cr_pub%3dpubmed", "http://hyper.ahajournals.org/", "http://ovidsp.ovid.com/ovidweb.cgi?T=JS&PAGE=reference&D=emed16&NEWS=N&AN=606339233", "http://ovidsp.ovid.com/ovidweb.cg…		Lippincott Williams and Wilkins (E-mail: LRorders@phl.lrpub.com)	From the Translational Obstetrics Group, the Department of Obstetrics and Gynaecology, Mercy Hospital for Women, University of Melbourne, Heidelberg, Victoria, Australia (S.T., T.J.K.-L., K.O., S.B., R.H., N.K.B., C.C., L.T., C.W., F.B., M.D.S., N.J.H.); Department of Clinical Pharmacology, Tokyo University of Pharmacy and Life Sciences, School of Pharmacy, Tokyo, Japan (K.O.); and Department of …	Elevated placental release of the antiangiogenic factors, soluble fms-like tyrosine kinase-1 (sFlt-1) and soluble endoglin (sENG), is central to the pathophysiology of preeclampsia. It is widely accepted that heme oxygenase-1 (HO-1) is decreased in preeclamptic placenta and negatively regulates sFlt-1 and sENG production. We set out to verify these contentions. There was no difference in HO-1 mRN…
rayyan-120368633	Elk-3 is a KLF4-regulated gene that modulates the phagocytosis of bacteria by macrophages	2015			J. Leukoc. Biol.	0741-5400	97	1	171-180	Tsoyi, Konstantin and Geldart, Adriana M and Christou, Helen and Liu, Xiaoli and Chung, Su Wol and Perrella, Mark A	["http://dx.doi.org/10.1189/jlb.4A0214-087R", "https://www.ncbi.nlm.nih.gov/pubmed/25351511", "https://www.ncbi.nlm.nih.gov/pmc/articles/PMC4377825", "https://doi.org/10.1189/jlb.4A0214-087R", "http://www.jleukbio.org/", "http://ovidsp.ovid.com/ovidweb.cgi?T=JS&PAGE=reference&D=emed16&NEWS=N&AN=604015526", "http://ovidsp.ovid.com/ovidweb.cgi?T=JS&PAGE=reference&D=med12&NEWS=N&AN=25351511", "http:…		Federation of American Societies for Experimental Biology (9650 Rockville Pike, Bethesda MD 20814-3998, United States)	Division of Pulmonary and Critical Care Medicine, Department of Medicine, and. Department of Pediatric Newborn Medicine, Brigham and Women's Hospital and Harvard Medical School, Boston, Massachusetts, USA; Division of Newborn Medicine, Boston Children's Hospital and Harvard Medical School, Boston, Massachusetts, USA; and. Division of Pulmonary and Critical Care Medicine, Department of Medicine, a…	ETS family proteins play a role in immune responses. A unique member of this family, Elk-3, is a transcriptional repressor that regulates the expression of HO-1. Elk-3 is very sensitive to the effects of inflammatory mediators and is down-regulated by bacterial endotoxin (LPS). In the present study, exposure of mouse macrophages to Escherichia coli LPS resulted in decreased, full-length, and spli…
rayyan-120368634	Association between GT-repeat polymorphism at heme oxygenase-1 gene promoter and gastric cancer and metastasis	2015			Tumour Biol.	1010-4283	36	6	4757-4762	Motovali-Bashi, M and Hamidy, M	["http://link.springer.com/10.1007/s13277-015-3125-8", "http://dx.doi.org/10.1007/s13277-015-3125-8", "https://www.ncbi.nlm.nih.gov/pubmed/25956277", "http://www.springer.com/biomed/cancer/journal/13277", "http://ovidsp.ovid.com/ovidweb.cgi?T=JS&PAGE=reference&D=emed16&NEWS=N&AN=604328147", "https://link.springer.com/article/10.1007/s13277-015-3125-8", "http://ovidsp.ovid.com/ovidweb.cgi?T=JS&PAG…		Springer Science and Business Media LLC	Genetic Division, Biology Department, Faculty of Sciences, University of Isfahan, Isfahan, Islamic Republic of Iran, mbashi@sci.ui.ac.ir. United States	HO-1 gene encodes heme oxygenase-1 enzyme that catalyzes the oxidation of heme to carbon monoxide (CO). It has also been suggested that cells could be protected by the enzyme against stress. A (GT) n dinucleotide repeat at HO-1 promoter is a polymorphic region and modulates gene transcription and associated with some of diseases. In this study, length of polymorphism GT tandem repeat has been det…
rayyan-120368635	Redox-linked effects of green tea on DNA damage and repair, and influence of microsatellite polymorphism in HMOX-1: results of a human intervention trial	2015			Mutagenesis	0267-8357	30	1	129-137	Choi, Siu-Wai and Yeung, Vincent T F and Collins, Andrew R and Benzie, Iris F F	["http://dx.doi.org/10.1093/mutage/geu022", "https://www.ncbi.nlm.nih.gov/pubmed/25527735", "https://academic.oup.com/mutage/article-lookup/doi/10.1093/mutage/geu022", "http://mutage.oxfordjournals.org/", "http://ovidsp.ovid.com/ovidweb.cgi?T=JS&PAGE=reference&D=emed16&NEWS=N&AN=602147383", "http://ovidsp.ovid.com/ovidweb.cgi?T=JS&PAGE=reference&D=med12&NEWS=N&AN=25527735"]		Oxford University Press (E-mail: jnl.info@oup.co.uk)	Department of Health Technology and Informatics, Hong Kong Polytechnic University, 11 Yuk Choi Rd, Hung Hom, Kowloon, Hong Kong, Centre for Diabetes Education and Management, Our Lady of Maryknoll Hospital, 118 Shatin Pass Road, Wong Tai Sin, Kowloon, Hong Kong and Department of Nutrition, University of Oslo, PO Box 1046, Blindern, 0316 Oslo, Norway. Centre for Diabetes Education and Management, …	Green tea has many reported health benefits, including genoprotective and antioxidant effects, but green tea has pro-oxidant activity in vitro. A tea-induced pro-oxidant shift that triggers cytoprotective adaptations has been postulated, but human data are lacking. We investigated effects on oxidation-induced DNA damage and redox-linked cytoprotective factors, including 8-oxoguanine glycosylase (…
rayyan-120368636	Distal regulation of heme binding of heme oxygenase-1 mediated by conformational fluctuations	2015			Biochemistry	0006-2960	54	2	340-348	Harada, Erisa and Sugishima, Masakazu and Harada, Jiro and Fukuyama, Keiichi and Sugase, Kenji	["http://dx.doi.org/10.1021/bi5009694", "https://www.ncbi.nlm.nih.gov/pubmed/25496210", "https://doi.org/10.1021/bi5009694", "http://pubs.acs.org/journal/bichaw", "http://ovidsp.ovid.com/ovidweb.cgi?T=JS&PAGE=reference&D=emed16&NEWS=N&AN=601430264", "http://ovidsp.ovid.com/ovidweb.cgi?T=JS&PAGE=reference&D=med12&NEWS=N&AN=25496210"]		American Chemical Society (E-mail: service@acs.org)	Bioorganic Research Institute, Suntory Foundation for Life Sciences , 1-1-1 Wakayamadai, Shimamoto, Mishima, Osaka 618-8503, Japan. United States	Heme oxygenase-1 (HO-1) is an enzyme that catalyzes the oxidative degradation of heme. Since free heme is toxic to cells, rapid degradation of heme is important for maintaining cellular health. There have been useful mechanistic studies of the HO reaction based on crystal structures; however, how HO-1 recognizes heme is not completely understood because the crystal structure of heme-free rat HO-1…
rayyan-120368637	Ascorbic acid reduces HMGB1 secretion in lipopolysaccharide-activated RAW 264.7 cells and improves survival rate in septic mice by activation of Nrf2/HO-1 signals	2015			Biochem. Pharmacol.	0006-2952	95	4	279-289	Kim, So Ra and Ha, Yu Mi and Kim, Young Min and Park, Eun Jung and Kim, Jung Whan and Park, Sang Won and Kim, Hye Jung and Chung, Hun Taeg and Chang, Ki Churl	["http://dx.doi.org/10.1016/j.bcp.2015.04.007", "https://www.ncbi.nlm.nih.gov/pubmed/25896849", "https://linkinghub.elsevier.com/retrieve/pii/S0006-2952(15)00200-2", "http://www.elsevier.com/locate/biochempharm", "http://ovidsp.ovid.com/ovidweb.cgi?T=JS&PAGE=reference&D=emed16&NEWS=N&AN=603996251", "http://ovidsp.ovid.com/ovidweb.cgi?T=JS&PAGE=reference&D=med12&NEWS=N&AN=25896849"]		Elsevier Inc. (E-mail: usjcs@elsevier.com)	Department of Pharmacology, School of Medicine and The Institute of Health Sciences, Gyeongsang National University, Jinju 660-751, Republic of Korea. Department of Pharmacology, Dong-A University College of Medicine, Busan 602-714, Republic of Korea. School of Biological Sciences, University of Ulsan (HTC), Ulsan 680-749, Republic of Korea. Department of Pharmacology, School of Medicine and The …	High mobility group box 1 (HMGB1) is now recognized as a late mediator of sepsis. We tested hypothesis that ascorbic acid (AscA) induces heme oxygenase (HO)-1 which inhibits HMGB1 release in lipopolysaccharide (LPS)-stimulated cells and increases survival of septic mice. AscA increased HO-1 protein expression in a concentration- and time-dependent manner via Nrf2 activation in RAW 264.7 cells. HO…
rayyan-120368638	Genetic variants and cell-free hemoglobin processing in sickle cell nephropathy	2015			Haematologica	0390-6078	100	10	1275-1284	Saraf, Santosh L and Zhang, Xu and Shah, Binal and Kanias, Tamir and Gudehithlu, Krishnamurthy P and Kittles, Rick and Machado, Roberto F and Arruda, Jose A L and Gladwin, Mark T and Singh, Ashok K and Gordeuk, Victor R	["http://dx.doi.org/10.3324/haematol.2015.124875", "https://www.ncbi.nlm.nih.gov/pubmed/26206798", "https://www.ncbi.nlm.nih.gov/pmc/articles/PMC4591759", "https://doi.org/10.3324/haematol.2015.124875", "http://www.haematologica.org/content/haematol/100/10/1275.full.pdf", "http://ovidsp.ovid.com/ovidweb.cgi?T=JS&PAGE=reference&D=emed16&NEWS=N&AN=606313038", "http://ovidsp.ovid.com/ovidweb.cgi?T=J…		Ferrata Storti Foundation	Division of Hematology & Oncology, Department of Medicine, Comprehensive Sickle Cell Center, University of Illinois at Chicago, IL ssaraf@uic.edu vgordeuk@uic.edu. Division of Hematology & Oncology, Department of Medicine, Comprehensive Sickle Cell Center, University of Illinois at Chicago, IL. Division of Pulmonary, Allergy, and Critical Care Medicine, Vascular Medicine Institute, University of …	Intravascular hemolysis and hemoglobinuria are associated with sickle cell nephropathy. ApoL1 is involved in cell-free hemoglobin scavenging through association with haptoglobin-related protein. APOL1 G1/G2 variants are the strongest genetic predictors of kidney disease in the general African-American population. A single report associated APOL1 G1/G2 with sickle cell nephropathy. In 221 patients…
rayyan-120368639	Basal brain oxidative and nitrative stress levels are finely regulated by the interplay between superoxide dismutase 2 and p53	2015			J. Neurosci. Res.	0360-4012	93	11	1728-1739	Barone, Eugenio and Cenini, Giovanna and Di Domenico, Fabio and Noel, Teresa and Wang, Chi and Perluigi, Marzia and St Clair, Daret K and Butterfield, D Allan	["http://dx.doi.org/10.1002/jnr.23627", "https://www.ncbi.nlm.nih.gov/pubmed/26251011", "https://www.ncbi.nlm.nih.gov/pmc/articles/PMC4575647", "https://doi.org/10.1002/jnr.23627", "http://onlinelibrary.wiley.com/journal/10.1002/(ISSN)1097-4547", "http://ovidsp.ovid.com/ovidweb.cgi?T=JS&PAGE=reference&D=emed16&NEWS=N&AN=605540416", "http://ovidsp.ovid.com/ovidweb.cgi?T=JS&PAGE=reference&D=med12&N…		John Wiley and Sons Inc. (P.O.Box 18667, Newark NJ 07191-8667, United States)	Department of Biochemical Sciences "A. Rossi-Fanelli,", Sapienza University of Rome, Roma, Italy. Facultad de Salud, Instituto de Ciencias BiomÃ©dicas, Universidad AutÃ³noma de Chile, Providencia, Santiago, Chile. Department of Chemistry, University of Kentucky, Lexington, Kentucky. Sanders-Brown Center on Aging, University of Kentucky, Lexington, Kentucky. Markey Cancer Center, University of Ken…	Superoxide dismutases (SODs) are the primary reactive oxygen species (ROS)-scavenging enzymes of the cell and catalyze the dismutation of superoxide radicals O2- to H2O2 and molecular oxygen (O2). Among the three forms of SOD identified, manganese-containing SOD (MnSOD, SOD2) is a homotetramer located wholly in the mitochondrial matrix. Because of the SOD2 strategic location, it represents the fi…
rayyan-120368640	Induction of endoplasmic reticulum-derived oxidative stress by an occult infection related S surface antigen variant	2015			World J. Gastroenterol.	1007-9327	21	22	6872-6883	Lee, In-Kyung and Lee, Seoung-Ae and Kim, Hong and Won, You-Sub and Kim, Bum-Joon	["http://dx.doi.org/10.3748/wjg.v21.i22.6872", "https://www.ncbi.nlm.nih.gov/pubmed/26078563", "https://www.ncbi.nlm.nih.gov/pmc/articles/PMC4462727", "https://www.wjgnet.com/1007-9327/full/v21/i22/6872.htm", "http://www.wjgnet.com/1007-9327/pdf/v21/i22/6872.pdf", "http://ovidsp.ovid.com/ovidweb.cgi?T=JS&PAGE=reference&D=emed16&NEWS=N&AN=604834391", "http://ovidsp.ovid.com/ovidweb.cgi?T=JS&PAGE=r…		WJG Press (8226 Regency Drive, Pleasanton, California 94588, United States. E-mail: wejd@public.bta.cn)	In-Kyung Lee, Seoung-Ae Lee, Hong Kim, You-Sub Won, Bum-Joon Kim, Department of Microbiology and Immunology, Liver Research Institute, Cancer Research Institute and SNUMRC, College of Medicine, Seoul National University, Seoul 110-799, South Korea. United States	AIM: To investigate the mechanism of endoplasmic reticulum (ER) stress induction by an occult infection related hepatitis B virus S surface antigen (HBsAg) variant. METHODS: We used an HBsAg variant with lower secretion capacity, which was a KD variant from a Korean subject who was occultly infected with the genotype C. We compared the expression profiles of ER stress-related proteins between HuH…
rayyan-120368641	Heme oxygenase-1 gene promoter microsatellite polymorphism is associated with progressive atherosclerosis and incident cardiovascular disease	2015			Arterioscler. Thromb. Vasc. Biol.	1079-5642	35	1	229-236	Pechlaner, Raimund and Willeit, Peter and Summerer, Monika and Santer, Peter and Egger, Georg and Kronenberg, Florian and Demetz, Egon and Weiss, GÃ¼nter and Tsimikas, Sotirios and Witztum, Joseph L and Willeit, Karin and Iglseder, Bernhard and Paulweber, Bernhard and Kedenko, Lyudmyla and Haun, Margot and Meisinger, Christa and Gieger, Christian and MÃ¼ller-Nurasyid, Martina and Peters, Annette …	["http://dx.doi.org/10.1161/ATVBAHA.114.304729", "https://www.ncbi.nlm.nih.gov/pubmed/25359861", "https://www.ncbi.nlm.nih.gov/pmc/articles/PMC4317265", "https://www.ahajournals.org/doi/10.1161/ATVBAHA.114.304729?url_ver=Z39.88-2003&rfr_id=ori:rid:crossref.org&rfr_dat=cr_pub%3dpubmed", "http://atvb.ahajournals.org/", "http://ovidsp.ovid.com/ovidweb.cgi?T=JS&PAGE=reference&D=emed16&NEWS=N&AN=60057…		Lippincott Williams and Wilkins (E-mail: kathiest.clai@apta.org)	From the Department of Neurology (R.P., P.W., K.W., J.W., S.K.) and Department of Medical Genetics, Molecular and Clinical Pharmacology, Division of Genetic Epidemiology (M.S., F.K., M.H.), Medical University of Innsbruck, Innsbruck, Austria; Department of Public Health and Primary Care, University of Cambridge, Cambridge, United Kingdom (P.W.); Departments of Laboratory Medicine (P.S.) and Inter…	OBJECTIVE: The enzyme heme oxygenase-1 (HO-1) exerts cytoprotective effects in response to various cellular stressors. A variable number tandem repeat polymorphism in the HO-1 gene promoter region has previously been linked to cardiovascular disease. We examined this association prospectively in the general population. APPROACH AND RESULTS: Incidence of stroke, myocardial infarction, or vascular …
rayyan-120368642	Disruption of cyclooxygenase type 2 exacerbates apoptosis and renal damage during obstructive nephropathy	2015			Am. J. Physiol. Renal Physiol.	1931-857X	309	12	F1035-48	Nilsson, Line and Madsen, Kirsten and Krag, SÃ¸ren and FrÃ¸kiÃ¦r, JÃ¸rgen and Jensen, Boye L and NÃ¸rregaard, Rikke	["http://dx.doi.org/10.1152/ajprenal.00253.2015", "https://www.ncbi.nlm.nih.gov/pubmed/26671967", "https://www.ncbi.nlm.nih.gov/pmc/articles/PMC4683307", "https://journals.physiology.org/doi/10.1152/ajprenal.00253.2015?url_ver=Z39.88-2003&rfr_id=ori:rid:crossref.org&rfr_dat=cr_pub%3dpubmed", "http://ajprenal.physiology.org/content/ajprenal/309/12/F1035.full.pdf", "http://ovidsp.ovid.com/ovidweb.c…		American Physiological Society (E-mail: subscrip@the-aps.org)	Department of Clinical Medicine, Aarhus University, Aarhus, Denmark; Cardiovascular and Renal Research, University of Southern Denmark, Odense, Denmark; Department of Pathology, Odense University Hospital, Odense, Denmark. Department of Pathology, Aarhus University Hospital, Aarhus, Denmark; and. Cardiovascular and Renal Research, University of Southern Denmark, Odense, Denmark; Department of Cli…	Renal oxidative stress is increased in response to ureteral obstruction. In vitro, cyclooxygenase (COX)-2 activity contributes to protection against oxidants. In the present study, we tested the hypothesis that COX-2 activity counters oxidative stress and apoptosis in an in vivo model of obstructive nephropathy. Renal oxidative stress markers, antioxidant enzymes, and markers of tubular injury, t…	Comment in (CIN)
rayyan-120368643	Heme oxygenase-1 promoter polymorphisms and risk of spina bifida	2015			Birth Defects Res. A Clin. Mol. Teratol.	1542-0752	103	9	741-746	Fujioka, Kazumichi and Yang, Wei and Wallenstein, Matthew B and Zhao, Hui and Wong, Ronald J and Stevenson, David K and Shaw, Gary M	["http://dx.doi.org/10.1002/bdra.23343", "https://www.ncbi.nlm.nih.gov/pubmed/26173399", "https://www.ncbi.nlm.nih.gov/pmc/articles/PMC6532789", "https://doi.org/10.1002/bdra.23343", "http://onlinelibrary.wiley.com/journal/10.1002/(ISSN)1542-0760", "http://ovidsp.ovid.com/ovidweb.cgi?T=JS&PAGE=reference&D=emed16&NEWS=N&AN=605954067", "http://ovidsp.ovid.com/ovidweb.cgi?T=JS&PAGE=reference&D=med12…		John Wiley and Sons Inc. (P.O.Box 18667, Newark NJ 07191-8667, United States)	Department of Pediatrics, Division of Neonatal and Developmental Medicine, Stanford University School of Medicine, Stanford, California, USA. United States	BACKGROUND: Spina bifida is the most common form of neural tube defects (NTDs). Etiologies of NTDs are multifactorial, and oxidative stress is believed to play a key role in NTD development. Heme oxygenase (HO), the rate-limiting enzyme in heme degradation, has multiple protective properties including mediating antioxidant processes, making it an ideal candidate for study. The inducible HO isofor…
rayyan-120368644	Association of HMOX1 gene promoter polymorphisms with hyperbilirubinemia in the early neonatal period	2015			Pediatr. Int.	1328-8067	57	4	645-649	Katayama, Yoshinori and Yokota, Tomoyuki and Zhao, Hui and Wong, Ronald J and Stevenson, David K and Taniguchi-Ikeda, Mariko and Nakamura, Hajime and Iijima, Kazumoto and Morioka, Ichiro	["http://dx.doi.org/10.1111/ped.12591", "https://www.ncbi.nlm.nih.gov/pubmed/25625535", "https://doi.org/10.1111/ped.12591", "http://www.blackwell-science.com/ped", "http://ovidsp.ovid.com/ovidweb.cgi?T=JS&PAGE=reference&D=emed16&NEWS=N&AN=604168264", "http://ovidsp.ovid.com/ovidweb.cgi?T=JS&PAGE=reference&D=med12&NEWS=N&AN=25625535"]		Blackwell Publishing (E-mail: info@asia.blackpublishing.com.au)	Department of Pediatrics, Kobe University Graduate School of Medicine, Kobe, Japan. Department of Pediatrics, Takatsuki General Hospital, Takatsuki, Japan. Department of Pediatrics, Division of Neonatal and Developmental Medicine, Stanford University School of Medicine, Stanford, California, USA. Australia	BACKGROUND: Heme oxygenase (HO) is the rate-limiting enzyme in the heme degradation pathway that produces bilirubin. The promoter region of human heme oxygenase-1 (HMOX1) contains a polymorphic (GT)n repeat that can regulate gene expression. Here, we investigated the association of (GT)n repeat length in the HMOX1 promoter region with neonatal hyperbilirubinemia in a population of Japanese term n…
rayyan-120368645	Multiple Genetic Modifiers of Bilirubin Metabolism Involvement in Significant Neonatal Hyperbilirubinemia in Patients of Chinese Descent	2015			PLoS One	1932-6203	10	7	e0132034	Yang, Hui and Wang, Qian and Zheng, Lei and Lin, Min and Zheng, Xiang-Bin and Lin, Fen and Yang, Li-Ye	["http://dx.doi.org/10.1371/journal.pone.0132034", "https://www.ncbi.nlm.nih.gov/pubmed/26146841", "https://www.ncbi.nlm.nih.gov/pmc/articles/PMC4493094", "https://dx.plos.org/10.1371/journal.pone.0132034", "http://www.plosone.org/article/fetchObject.action?uri=info:doi/10.1371/journal.pone.0132034&representation=PDF", "http://ovidsp.ovid.com/ovidweb.cgi?T=JS&PAGE=reference&D=emed16&NEWS=N&AN=605…		Public Library of Science (E-mail: plos@plos.org)	Laboratory Medical Center, Nanfang Hospital, Southern Medical University, Guangzhou, Guangdong Province, P. R. China; Central Laboratory, Chaozhou Central Hospital Affiliated to Southern Medical University, Chaozhou, Guangdong Province, P. R. China. Laboratory Medical Center, Nanfang Hospital, Southern Medical University, Guangzhou, Guangdong Province, P. R. China. Central Laboratory, Chaozhou Ce…	The potential for genetic variation to modulate neonatal hyperbilirubinemia risk is increasingly being recognized. A case-control study was designed to assess comprehensive contributions of the multiple genetic modifiers of bilirubin metabolism on significant neonatal hyperbilirubinemia in Chinese descendents. Eleven common mutations and polymorphisms across five bilirubin metabolism genes, namel…
rayyan-120368646	A preliminary study on racial differences in HMOX1, NFE2L2, and TGFÎ²1 gene polymorphisms and radiation-induced late normal tissue toxicity	2015			Int. J. Radiat. Oncol. Biol. Phys.	0360-3016	93	2	436-443	Alam, Asim and Mukhopadhyay, Nitai D and Ning, Yi and Reshko, Leonid B and Cardnell, Robert J G and Alam, Omair and Rabender, Christopher S and Yakovlev, Vasily A and Walker, Linda and Anscher, Mitchell S and Mikkelsen, Ross B	["https://linkinghub.elsevier.com/retrieve/pii/S0360301615006148", "http://dx.doi.org/10.1016/j.ijrobp.2015.05.049", "https://www.ncbi.nlm.nih.gov/pubmed/26238954", "https://www.ncbi.nlm.nih.gov/pmc/articles/PMC4575610", "http://www.elsevier.com/locate/ijrobp", "http://ovidsp.ovid.com/ovidweb.cgi?T=JS&PAGE=reference&D=emed16&NEWS=N&AN=605453391", "https://linkinghub.elsevier.com/retrieve/pii/S036…		Elsevier BV	Department of Radiation Oncology, Virginia Commonwealth University, Richmond, Virginia.; Department of Biostatistics, Virginia Commonwealth University, Richmond, Virginia.; Department of Family Medicine and Population Health, Virginia Commonwealth University, Richmond, Virginia.; Department of Radiation Oncology, Virginia Commonwealth University, Richmond, Virginia. Electronic address: rmikkels@v…	PURPOSE: This study tested whether racial differences in genetic polymorphisms of 4 genes involved in wound repair and response to radiation can be used to predict the occurrence of normal tissue late effects of radiation therapy and indicate potential therapeutic targets. METHODS AND MATERIALS: This prospective study examined genetic polymorphisms that modulate the expression of 4 genes involved…
rayyan-120368647	The Number of GT(n) Repeats in the Hemeoxygenase-1 Gene Promoter is Increased in Pediatric Heart Failure but is Unrelated to Renal, Antioxidant and Anti-inflammatory Markers	2015			Pediatr. Cardiol.	0172-0643	36	6	1204-1211	Sayed, Sherif and Idriss, Naglaa K and Blann, Andrew and Sayyed, Hayam G and Raafat, D M and Fouad, Doaa and Tawfeek, M S K	["http://dx.doi.org/10.1007/s00246-015-1146-0", "https://www.ncbi.nlm.nih.gov/pubmed/25822459", "https://dx.doi.org/10.1007/s00246-015-1146-0", "http://link.springer.de/link/service/journals/00246/index.htm", "http://ovidsp.ovid.com/ovidweb.cgi?T=JS&PAGE=reference&D=emed16&NEWS=N&AN=603527537", "http://ovidsp.ovid.com/ovidweb.cgi?T=JS&PAGE=reference&D=med12&NEWS=N&AN=25822459"]		Springer New York LLC (E-mail: journals@springer-sbm.com)	Anesthesiology Department, Faculty of Medicine, Assiut University, Assiut, Egypt. United States	Products of hemeoxygenase (HO)-1 have anti-inflammatory and antioxidant functions. The HO-1 promoter has a variable number of GT(n) repeats: A low number (n < 23) is associated with high transcriptional activity in response to oxidative stress. We hypothesized that the frequency of GT(n) repeats in pediatric heart failure (HF) reflects plasma biomarkers of different disease processes: the soluble…
rayyan-120368648	Meta-analysis of the independent and cumulative effects of multiple genetic modifications on pig lung xenograft performance during ex vivo perfusion with human blood	2015			Xenotransplantation	0908-665X	22	2	102-111	Harris, Donald G and Quinn, Kevin J and French, Beth M and Schwartz, Evan and Kang, Elizabeth and Dahi, Siamak and Phelps, Carol J and Ayares, David L and Burdorf, Lars and Azimzadeh, Agnes M and Pierson, Richard N, 3rd	["http://dx.doi.org/10.1111/xen.12149", "https://www.ncbi.nlm.nih.gov/pubmed/25470239", "https://www.ncbi.nlm.nih.gov/pmc/articles/PMC4390422", "https://doi.org/10.1111/xen.12149", "http://onlinelibrary.wiley.com/journal/10.1111/(ISSN)1399-3089", "http://ovidsp.ovid.com/ovidweb.cgi?T=JS&PAGE=reference&D=emed16&NEWS=N&AN=600996088", "http://ovidsp.ovid.com/ovidweb.cgi?T=JS&PAGE=reference&D=med12&N…		Blackwell Publishing Inc. (E-mail: subscrip@blackwellpub.com)	Department of Surgery, University of Maryland School of Medicine, Baltimore, MD, USA; Center for Vascular and Inflammatory Diseases, University of Maryland School of Medicine, Baltimore, MD, USA. United States	BACKGROUND: Genetically modified pigs are a promising potential source of lung xenografts. Ex vivo xenoperfusion is an effective platform for testing the effect of new modifications, but typical experiments are limited by testing of a single genetic intervention and small sample sizes. The purpose of this study was to analyze the individual and aggregate effects of donor genetic modifications on …	Comment in (CIN)
rayyan-120368649	Association of Environmental Arsenic Exposure, Genetic Polymorphisms of Susceptible Genes, and Skin Cancers in Taiwan	2015			Biomed Res. Int.	2314-6133	2015		892579	Hsu, Ling-I and Wu, Meei-Maan and Wang, Yuan-Hung and Lee, Cheng-Yeh and Yang, Tse-Yen and Hsiao, Bo-Yu and Chen, Chien-Jen	["http://dx.doi.org/10.1155/2015/892579", "https://www.ncbi.nlm.nih.gov/pubmed/26295053", "https://www.ncbi.nlm.nih.gov/pmc/articles/PMC4532812", "https://doi.org/10.1155/2015/892579", "http://www.hindawi.com/journals/biomed/", "http://ovidsp.ovid.com/ovidweb.cgi?T=JS&PAGE=reference&D=emed16&NEWS=N&AN=605573224", "http://ovidsp.ovid.com/ovidweb.cgi?T=JS&PAGE=reference&D=med12&NEWS=N&AN=26295053"]		Hindawi Publishing Corporation (410 Park Avenue, 15th Floor, 287 pmb, New York NY 10022, United States)	Genomics Research Center, Academia Sinica, No. 128 Academia Road, Section 2, Nankang, Taipei 115, Taiwan. Graduate Institute of Oncology, College of Medicine, National Taiwan University, Taipei 100, Taiwan ; School of Public Health, College of Public Health and Nutrition, Taipei Medical University, 250 Wu-Hsing Street, Taipei 110, Taiwan. Department of Medical Research, Shuang Ho Hospital, Taipei…	Deficiency in the capability of xenobiotic detoxification and arsenic methylation may be correlated with individual susceptibility to arsenic-related skin cancers. We hypothesized that glutathione S-transferase (GST M1, T1, and P1), reactive oxygen species (ROS) related metabolic genes (NQO1, EPHX1, and HO-1), and DNA repair genes (XRCC1, XPD, hOGG1, and ATM) together may play a role in arsenic-i…
rayyan-120368650	No association between HMOX1 and risk of colorectal cancer and no interaction with diet and lifestyle factors in a prospective Danish case-cohort study	2015			Int. J. Mol. Sci.	1422-0067	16	1	1375-1384	Andersen, Vibeke and Kopp, Tine Iskov and TjÃ¸nneland, Anne and Vogel, Ulla	["http://dx.doi.org/10.3390/ijms16011375", "https://www.ncbi.nlm.nih.gov/pubmed/25574604", "https://www.ncbi.nlm.nih.gov/pmc/articles/PMC4307307", "https://www.mdpi.com/resolver?pii=ijms16011375", "http://www.mdpi.com/1422-0067/16/1/1375/pdf", "http://ovidsp.ovid.com/ovidweb.cgi?T=JS&PAGE=reference&D=emed16&NEWS=N&AN=601241234", "http://ovidsp.ovid.com/ovidweb.cgi?T=JS&PAGE=reference&D=med12&NEWS…		MDPI AG (Postfach, Basel CH-4005, Switzerland. E-mail: membranes@mdpi.com )	Organ Center, Hospital of Southern Jutland, 6200 Aabenraa, Denmark. vandersen@health.sdu.dk. National Food Institute, 2860 Soborg, Denmark. annet@cancer.dk. Danish Cancer Society Research Center, 2100 Copenhagen, Denmark. annet@cancer.dk. National Research Centre for the Working Environment, 2100 Copenhagen, Denmark. ubv@nrcwe.dk. Switzerland	Red meat is a risk factor for colorectal cancer (CRC). We wanted to evaluate whether a functional polymorphism in the HMOX1 gene encoding heme oxygenase modifies risk of CRC or interacts with diet or lifestyle factors because this would identify heme or heme iron as a risk factor of CRC. The HMOX1 A-413T (rs2071746) was assessed in relation to risk of colorectal cancer (CRC) and interactions with…
rayyan-120368651	Genetic Contributions to the Development of Complications in Preterm Newborns	2015			PLoS One	1932-6203	10	7	e0131741	Poggi, Chiara and Giusti, Betti and Gozzini, Elena and Sereni, Alice and Romagnuolo, Ilaria and Kura, Ada and Pasquini, Elisabetta and Abbate, Rosanna and Dani, Carlo	["http://dx.doi.org/10.1371/journal.pone.0131741", "https://www.ncbi.nlm.nih.gov/pubmed/26172140", "https://www.ncbi.nlm.nih.gov/pmc/articles/PMC4501716", "https://dx.plos.org/10.1371/journal.pone.0131741", "http://www.plosone.org/article/fetchObject.action?uri=info:doi/10.1371/journal.pone.0131741&representation=PDF", "http://ovidsp.ovid.com/ovidweb.cgi?T=JS&PAGE=reference&D=emed16&NEWS=N&AN=605…		Public Library of Science (E-mail: plos@plos.org)	Division of Neonatology, Careggi University Hospital of Florence, Florence, Italy. Department of Experimental and Clinical Medicine, University of Florence - Atherothrombotic Diseases Centre, Careggi University Hospital of Florence, Florence, Italy. Department of Experimental and Clinical Medicine, University of Florence - Atherothrombotic Diseases Centre, Careggi University Hospital of Florence,…	AIM: We aimed to identify specific polymorphisms of genes encoding for vascular endothelial growth factor A (VEGFA), endothelial nitric oxide synthase (eNOS), renin-angiotensin system (angiotensinogen gene [AGT], angiotensinogen type 1 receptor [AGTR1], angiotensin-converting enzyme [ACE]), and heme oxygenase-1 (HMOX-1) in a cohort of preterm infants and correlate their presence with the developm…
rayyan-120368652	Genetic polymorphisms of heme-oxygenase 1 (HO-1) may impact on acute kidney injury, bronchopulmonary dysplasia, and mortality in premature infants	2015			Pediatr. Res.	0031-3998	77	6	793-798	Askenazi, David J and Halloran, Brian and Patil, Neha and Keeling, Susan and Saeidi, Behtash and Koralkar, Rajesh and Ambalavanan, Namasivayam	["http://dx.doi.org/10.1038/pr.2015.44", "https://www.ncbi.nlm.nih.gov/pubmed/25751573", "https://www.ncbi.nlm.nih.gov/pmc/articles/PMC4439308", "https://doi.org/10.1038/pr.2015.44", "http://www.nature.com/pr/index.html", "http://ovidsp.ovid.com/ovidweb.cgi?T=JS&PAGE=reference&D=emed16&NEWS=N&AN=604528980", "http://ovidsp.ovid.com/ovidweb.cgi?T=JS&PAGE=reference&D=med12&NEWS=N&AN=25751573"]		Nature Publishing Group (Houndmills, Basingstoke, Hampshire RG21 6XS, United Kingdom)	Divisions of Pediatric Nephrology and Neonatology, Department of Pediatrics, University of Alabama at Birmingham, Birmingham, Alabama. United Kingdom	BACKGROUND: Heme oxygenase 1 (HO1) catalyzes heme degradation, and offers protection for several organs, including the kidney. Genetic polymorphisms of HO-1 are associated with poor clinical outcomes in several populations. METHODS: POPULATION: We prospectively enrolled 117 premature infants (birth weight â‰¤1,200 g or postgestational age â‰¤31 wk) and evaluated two DNA genetic variants proximal …
rayyan-120368653	Differences in the distribution, phenotype and gene expression of subretinal microglia/macrophages in C57BL/6N (Crb1 rd8/rd8) versus C57BL6/J (Crb1 wt/wt) mice	2015			J. Neuroinflammation	1742-2094	12	1	6	Aredo, Bogale and Zhang, Kaiyan and Chen, Xiao and Wang, Cynthia Xin-Zhao and Li, Tao and Ufret-Vincenty, Rafael L	["http://www.jneuroinflammation.com/content/12/1/6", "http://dx.doi.org/10.1186/s12974-014-0221-4", "https://www.ncbi.nlm.nih.gov/pubmed/25588310", "https://www.ncbi.nlm.nih.gov/pmc/articles/PMC4305240", "http://www.jneuroinflammation.com/home/", "http://ovidsp.ovid.com/ovidweb.cgi?T=JS&PAGE=reference&D=emed16&NEWS=N&AN=602967509", "https://jneuroinflammation.biomedcentral.com/articles/10.1186/s1…		Springer Nature	Department of Ophthalmology, UT Southwestern Medical Center, 5323 Harry Hines Blvd, Dallas, TX, 75390-9057, USA. Bogale.Aredo@UTSouthwestern.edu.; Department of Ophthalmology, UT Southwestern Medical Center, 5323 Harry Hines Blvd, Dallas, TX, 75390-9057, USA. Zhangkaiyan0898@hotmail.com.; Current address: Department of Ophthalmology, Hainan Provincial People's Hospital, Haikou, Hainan, 570203, PR…	BACKGROUND: Microglia/macrophages (MG/MÎ¦) are found in the subretinal space in both mice and humans. Our goal was to study the spatial and temporal distribution, the phenotype, and gene expression of subretinal MG/MÎ¦ in mice with normal retinas and compare them to mice with known retinal pathology. METHODS: We studied C57BL/6 mice with (C57BL/6N), or without (C57BL/6J) the rd8 mutation in the C…
rayyan-120368654	Polymorphisms in the Haem Oxygenase-1 promoter are not associated with severity of Plasmodium falciparum malaria in Ghanaian children	2015			Malar. J.	1475-2875	14	1	153	Hansson, Helle H and Maretty, Lasse and Balle, Christina and Goka, Bamenla Q and Luzon, Elisa and Nkrumah, Francis N and Schousboe, Mette L and Rodrigues, Onike P and Bygbjerg, Ib Christian and Kurtzhals, JÃ¸rgen A L and Alifrangis, Michael and Hempel, Casper	["http://dx.doi.org/10.1186/s12936-015-0668-5", "https://www.ncbi.nlm.nih.gov/pubmed/25888733", "https://www.ncbi.nlm.nih.gov/pmc/articles/PMC4396170", "https://malariajournal.biomedcentral.com/articles/10.1186/s12936-015-0668-5", "http://www.malariajournal.com/home/", "http://ovidsp.ovid.com/ovidweb.cgi?T=JS&PAGE=reference&D=emed16&NEWS=N&AN=603671591", "https://malariajournal.biomedcentral.com/…		BioMed Central Ltd. (E-mail: info@biomedcentral.com)	Centre for Medical Parasitology at Department of Immunology & Microbiology, University of Copenhagen, Ã˜sterfarimagsgade 5, Building 22-23, 1014, Copenhagen K., Denmark. hellehan@sund.ku.dk. Department of Clinical Microbiology and Department of Infectious Diseases, Copenhagen University Hospital (Rigshospitalet), Copenhagen, Denmark. hellehan@sund.ku.dk. Centre for Medical Parasitology at Departm…	BACKGROUND: Haem oxygenase-1 (HO-1) catabolizes haem and has both cytotoxic and cytoprotective effects. Polymorphisms in the promoter of the Haem oxygenase-1 (HMOX1) gene encoding HO-1 have been associated with several diseases including severe malaria. The objective of this study was to determine the allele and genotype frequencies of two single nucleotide polymorphisms; A(-413)T and G(-1135)A, …
rayyan-120368655	Association of HMOX1 and NQO1 Polymorphisms with Metabolic Syndrome Components	2015			PLoS One	1932-6203	10	5	e0123313	MartÃ­nez-HernÃ¡ndez, AngÃ©lica and CÃ³rdova, Emilio J and Rosillo-Salazar, Oscar and GarcÃ­a-OrtÃ­z, Humberto and Contreras-Cubas, Cecilia and Islas-Andrade, Sergio and Revilla-Monsalve, Cristina and Salas-LabadÃ­a, Consuelo and Orozco, Lorena	["http://dx.doi.org/10.1371/journal.pone.0123313", "https://www.ncbi.nlm.nih.gov/pubmed/25933176", "https://www.ncbi.nlm.nih.gov/pmc/articles/PMC4416764", "https://dx.plos.org/10.1371/journal.pone.0123313", "http://www.plosone.org/article/fetchObject.action?uri=info:doi/10.1371/journal.pone.0123313&representation=PDF", "http://ovidsp.ovid.com/ovidweb.cgi?T=JS&PAGE=reference&D=emed16&NEWS=N&AN=604…		Public Library of Science (E-mail: plos@plos.org)	Immunogenomics and Metabolic Disease Laboratory, Instituto Nacional de Medicina GenÃ³mica, SS, Mexico City, Mexico. Medical research unit in Metabolic Disease, Centro MÃ©dico Nacional Siglo XXI, IMSS, Mexico City, Mexico. Tissue culture Laboratory, Human Genetic Department, Instituto Nacional de PediatrÃ­a, SS, Mexico City, Mexico. United States	Metabolic syndrome (MetS) is among the most important public health problems worldwide, and is recognized as a major risk factor for various illnesses, including type 2 diabetes mellitus, obesity, and cardiovascular diseases. Recently, oxidative stress has been suggested as part of MetS aetiology. The heme oxygenase 1 (HMOX1) and NADH:quinone oxidoreductase 1 (NQO1) genes are crucial mediators of…
rayyan-120368656	Î²-Cyclodextrin-hemin complex-induced lateral root formation in tomato: involvement of nitric oxide and heme oxygenase 1	2015			Plant Cell Rep.	0721-7714	34	3	381-393	Li, Jiale and Zhu, Dan and Wang, Ren and Shen, Wenbiao and Guo, Yingying and Ren, Yong and Shen, Wei and Huang, Liqin	["http://link.springer.com/10.1007/s00299-014-1716-2", "http://dx.doi.org/10.1007/s00299-014-1716-2", "https://www.ncbi.nlm.nih.gov/pubmed/25433859", "http://ovidsp.ovid.com/ovidweb.cgi?T=JS&PAGE=reference&D=emed16&NEWS=N&AN=610703724", "http://ovidsp.ovid.com/ovidweb.cgi?T=JS&PAGE=reference&D=medc&NEWS=N&AN=25433859"]		Springer Science and Business Media LLC	College of Life Sciences, Laboratory Center of Life Sciences, Nanjing Agricultural University, Nanjing, 210095, China. Germany	KEY MESSAGE: Î²-Cyclodextrin-hemin complex-induced tomato lateral root formation was associated with nitric oxide and heme oxygenase 1 by modulating cell cycle regulatory genes. Î²-Cyclodextrin-hemin complex (Î²-CDH), a complex by combining Î²-cyclodextrin (Î²-CD) with hemin, a heme oxygenase 1 (HO1) inducer, was a trigger of cucumber adventitious root formation by enhancing HO1 gene expression. …
rayyan-120368657	Heme Oxygenase 1 and 2 Common Genetic Variants and Risk for Essential Tremor	2015			Medicine	0025-7974	94	24	e968	Ayuso, Pedro and AgÃºndez, JosÃ© A G and Alonso-Navarro, Hortensia and MartÃ­nez, Carmen and Benito-LeÃ³n, JuliÃ¡n and Ortega-Cubero, Sara and Lorenzo-Betancor, Oswaldo and Pastor, Pau and LÃ³pez-Alburquerque, TomÃ¡s and GarcÃ­a-MartÃ­n, Elena and JimÃ©nez-JimÃ©nez, FÃ©lix J	["http://dx.doi.org/10.1097/MD.0000000000000968", "https://www.ncbi.nlm.nih.gov/pubmed/26091465", "https://www.ncbi.nlm.nih.gov/pmc/articles/PMC4616553", "https://doi.org/10.1097/MD.0000000000000968", "http://ovidsp.ovid.com/ovidweb.cgi?T=JS&PAGE=reference&D=emed16&NEWS=N&AN=606010780", "http://ovidsp.ovid.com/ovidweb.cgi?T=JS&PAGE=reference&D=med12&NEWS=N&AN=26091465"]			From the Department of Pharmacology (PA, JAGA, CM, EG-M), Universidad de Extremadura, CÃ¡ceres; Research Network on Adverse Reactions to Allergens and Drugs (PA, JAGA, CM, EG-M); Department of Medicine-Neurology (HA-N, FJJ-J), Hospital "PrÃ­ncipe de Asturias," Universidad de AlcalÃ¡, AlcalÃ¡ de Henares; Section of Neurology (HA-N, FJJ-J), Hospital Universitario del Sureste, Arganda del Rey; Servi…	Several reports suggested a role of heme oxygenase genes 1 and 2 (HMOX1 and HMOX2) in modifying the risk to develop Parkinson disease (PD). Because essential tremor (ET) and PD share phenotypical and, probably, etiologic factors of the similarities, we analyzed whether such genes are related with the risk to develop ET. We analyzed the distribution of allelic and genotype frequencies of the HMOX1…
rayyan-120368658	Neutrophil elastase mediates acute pathogenesis and is a determinant of long-term behavioral recovery after traumatic injury to the immature brain	2015			Neurobiol. Dis.	0969-9961	74		263-280	Semple, Bridgette D and Trivedi, Alpa and Gimlin, Kayleen and Noble-Haeusslein, Linda J	["http://dx.doi.org/10.1016/j.nbd.2014.12.003", "https://www.ncbi.nlm.nih.gov/pubmed/25497734", "https://www.ncbi.nlm.nih.gov/pmc/articles/PMC4323771", "https://linkinghub.elsevier.com/retrieve/pii/S0969-9961(14)00374-X", "http://www.elsevier.com/inca/publications/store/6/2/2/9/2/3/index.htt", "http://ovidsp.ovid.com/ovidweb.cgi?T=JS&PAGE=reference&D=emed16&NEWS=N&AN=601004030", "http://ovidsp.ov…		Academic Press Inc. (E-mail: apjcs@harcourt.com)	Department of Neurological Surgery, University of California San Francisco, San Francisco, CA 94143, USA; Department of Medicine (Royal Melbourne Hospital), University of Melbourne, Parkville, VIC 3000, Australia. Electronic address: Bridgette.Semple@ucsf.edu. Department of Neurological Surgery, University of California San Francisco, San Francisco, CA 94143, USA. Electronic address: Alpa.Mahuvak…	While neutrophil elastase (NE), released by activated neutrophils, is a key mediator of secondary pathogenesis in adult models of brain ischemia and spinal cord injury, no studies to date have examined this protease in the context of the injured immature brain, where there is notable vulnerability resulting from inadequate antioxidant reserves and prolonged exposure to infiltrating neutrophils. W…
rayyan-120368659	Effects of propofol and isoflurane on haemodynamics and the inflammatory response in cardiopulmonary bypass surgery	2015			Br. J. Biomed. Sci.	0967-4845	72	3	93-101	Sayed, S and Idriss, N K and Sayyedf, H G and Ashry, A A and Rafatt, D M and Mohamed, A O and Blann, A D	["http://dx.doi.org/10.1080/09674845.2015.11666803", "https://www.ncbi.nlm.nih.gov/pubmed/26510263", "http://ovidsp.ovid.com/ovidweb.cgi?T=JS&PAGE=reference&D=emed16&NEWS=N&AN=606785050", "http://www.tandfonline.com/doi/pdf/10.1080/09674845.2015.11666803", "http://ovidsp.ovid.com/ovidweb.cgi?T=JS&PAGE=reference&D=emed16&NEWS=N&AN=608424930", "http://ovidsp.ovid.com/ovidweb.cgi?T=JS&PAGE=reference…		Step Publishing Ltd. (E-mail: mail@stepex.com)	A.D. Blann, Blood Science Solutions, Crabtree Road, Birmingham B18 7JT, United Kingdom. E-mail: andrew.blann@hotmail.com United Kingdom	Cardiopulmonary bypass (CPB) causes reperfusion injury that when most severe is clinically manifested as a systemic inflammatory response syndrome. The anaesthetic propofol may have anti-inflammatory properties that may reduce such a response. We hypothesised differing effects of propofol and isoflurane on inflammatory markers in patients having CBR Forty patients undergoing elective CPB were ran…
rayyan-120368660	Association between plasma selenium level and NRF2 target genes expression in humans	2015			J. Trace Elem. Med. Biol.	0946-672X	30		102-106	Reszka, Edyta and Wieczorek, Edyta and Jablonska, Ewa and Janasik, Beata and Fendler, Wojciech and Wasowicz, Wojciech	["http://dx.doi.org/10.1016/j.jtemb.2014.11.008", "https://www.ncbi.nlm.nih.gov/pubmed/25524402", "https://linkinghub.elsevier.com/retrieve/pii/S0946-672X(14)00250-8", "http://www.urbanfischer.de/journals/jtraceelm/trace.htm", "http://ovidsp.ovid.com/ovidweb.cgi?T=JS&PAGE=reference&D=emed16&NEWS=N&AN=603807901", "http://ovidsp.ovid.com/ovidweb.cgi?T=JS&PAGE=reference&D=med12&NEWS=N&AN=25524402", …		Urban und Fischer Verlag GmbH und Co. KG (E-mail: info@urbanfischer.de)	Department of Toxicology and Carcinogenesis, Nofer Institute of Occupational Medicine, 8 Teresy Street, 91-348 Lodz, Poland. Electronic address: edyta@imp.lodz.pl. Department of Toxicology and Carcinogenesis, Nofer Institute of Occupational Medicine, 8 Teresy Street, 91-348 Lodz, Poland. Department of Pediatrics, Oncology, Hematology and Diabetology, Medical University of Lodz, 36/50 Sporna Stree…	Animal studies in rodent and in vitro studies indicate compensatory role of nuclear factor (erythroid-derived 2)-like (Nrf2) and Nrf2-regulated antioxidant and phase II biotransformation enzymes for the dietary selenium (Se) deficiency or for the loss of selenoproteins. To explore associations between plasma Se level and NRF2-regulated cytoprotective genes expression, an observational study was c…
rayyan-120368661	Role of hematin and sodium nitroprusside in regulating Brassica nigra seed germination under nanosilver and silver nitrate stresses	2015			Ecotoxicol. Environ. Saf.	0147-6513	113		259-270	Amooaghaie, Rayhaneh and Tabatabaei, Fatemeh and Ahadi, Ali-Mohammad	["http://dx.doi.org/10.1016/j.ecoenv.2014.12.017", "https://www.ncbi.nlm.nih.gov/pubmed/25528376", "https://linkinghub.elsevier.com/retrieve/pii/S0147-6513(14)00572-7", "http://www.elsevier.com/inca/publications/store/6/2/2/8/1/9/index.htt", "http://ovidsp.ovid.com/ovidweb.cgi?T=JS&PAGE=reference&D=emed16&NEWS=N&AN=601003485", "http://ovidsp.ovid.com/ovidweb.cgi?T=JS&PAGE=reference&D=emed16&NEWS=…		Academic Press	Biology Department, Science Faculty, Shahrekord University, Shahrekord, Iran. Electronic address: Rayhanehamooaghaie@yahoo.com. Biology Department, Science Faculty, Shahrekord University, Shahrekord, Iran. Biology Department, Science Faculty, Shahrekord University, Shahrekord, Iran; Genetic Department, Science Faculty, Shahrekord University, Shahrekord, Iran. United Kingdom	Silver nanoparticles (AgNPs) are one of the most widely used nanomaterials, although the mechanisms of AgNP toxicity in terrestrial plants is still unclear. We compared the toxic effects of AgNPs and AgNO3 on Brassica nigra seed germination at physiological and molecular levels. Both AgNPs and AgNO3 inhibited seed germination, lipase activity, soluble and reducing sugar contents in germinating se…
rayyan-120368663	Neuroprotection by monocarbonyl dimethoxycurcumin C: ameliorating the toxicity of mutant TDP-43 via HO-1	2014			Mol. Neurobiol.	0893-7648	49	1	368-379	Duan, Weisong and Guo, Yansu and Xiao, Jian and Chen, Xiaoyu and Li, Zhongyao and Han, Huihui and Li, Chunyan	["http://dx.doi.org/10.1007/s12035-013-8525-4", "https://www.ncbi.nlm.nih.gov/pubmed/23934646", "https://dx.doi.org/10.1007/s12035-013-8525-4", "http://www.springer.com/biomed/neuroscience/journal/12035", "http://ovidsp.ovid.com/ovidweb.cgi?T=JS&PAGE=reference&D=emed15&NEWS=N&AN=52724836", "http://ovidsp.ovid.com/ovidweb.cgi?T=JS&PAGE=reference&D=med11&NEWS=N&AN=23934646"]		Humana Press Inc. (E-mail: humana@humanapr.com)	Department of Neurology, The Second Hospital of Hebei Medical University, Shijiazhuang, Hebei, 050000, People's Republic of China. United States	Mutation of TAR DNA-binding protein-43 (TDP-43) was detected in familiar and sporadic amyotrophic lateral sclerosis, and pathological TDP-43 was identified in the frontotemporal lobar degeneration. The neuroprotective functions of curcumin derivatives were assessed in motor neurons transfected with mutant TDP-43. We found that curcumin derivatives reduced the levels of TDP-43 fragments. Furthermo…
rayyan-120368664	Association of UGT1A1 variants and hyperbilirubinemia in breast-fed full-term Chinese infants	2014			PLoS One	1932-6203	9	8	e104251	Zhou, Youyou and Wang, San-Nan and Li, Hong and Zha, Weifeng and Wang, Xuli and Liu, Yuanyuan and Sun, Jian and Peng, Qianqian and Li, Shilin and Chen, Ying and Jin, Li	["http://dx.doi.org/10.1371/journal.pone.0104251", "https://www.ncbi.nlm.nih.gov/pubmed/25102181", "https://www.ncbi.nlm.nih.gov/pmc/articles/PMC4125195", "https://dx.plos.org/10.1371/journal.pone.0104251", "http://www.plosone.org/article/fetchObject.action?uri=info%3Adoi%2F10.1371%2Fjournal.pone.0104251&representation=PDF", "http://ovidsp.ovid.com/ovidweb.cgi?T=JS&PAGE=reference&D=emed15&NEWS=N&…		Public Library of Science (E-mail: plos@plos.org)	Institutes of Biomedical Sciences, State Key Laboratory of Genetic Engineering and MOE Key Laboratory of Contemporary Anthropology, School of Life Sciences, Fudan University, Shanghai, China. Department of Neonatology, Nanjing Medical University Affiliated Suzhou Hospital, Suzhou, China. Center for Reproduction and Genetics and Suzhou Maternal-Child Medical Center, Nanjing Medical University Affi…	A retrospective case control study of breast-fed full-term infants was carried out to determine whether variants in Uridine Diphosphate Glucuronosyl Transferase 1A1 (UGT1A1) and Heme Oxygenase-1 (HMOX1) were associated with neonatal hyperbilirubinemia. Eight genetic variants of UGT1A1 and 3 genetic variants of HMOX1 were genotyped in 170 hyperbilirubinemic newborns and 779 controls. Five signific…
rayyan-120368665	Downregulation of proteins involved in the endoplasmic reticulum stress response and Nrf2-ARE signaling in lymphoblastoid cells of spinocerebellar ataxia type 17	2014			J. Neural Transm.	0300-9564	121	6	601-610	Lee, Li-Ching and Weng, Yu-Ting and Wu, Yih-Ru and Soong, Bing-Wen and Tseng, Yung-Che and Chen, Chiung-Mei and Lee-Chen, Guey-Jen	["http://link.springer.com/10.1007/s00702-013-1157-z", "http://dx.doi.org/10.1007/s00702-013-1157-z", "https://www.ncbi.nlm.nih.gov/pubmed/24413982", "http://link.springer.de/link/service/journals/00702/index.htm", "http://ovidsp.ovid.com/ovidweb.cgi?T=JS&PAGE=reference&D=emed15&NEWS=N&AN=373223954", "https://doi.org/10.1007/s00702-013-1157-z", "http://ovidsp.ovid.com/ovidweb.cgi?T=JS&PAGE=refere…		Springer Science and Business Media LLC	Department of Life Science, National Taiwan Normal University, 88 Ting-Chou Road, Section 4, Taipei, 11677, Taiwan. Austria	Spinocerebellar ataxia type 17 (SCA17) is caused by CAG repeat expansion in the TATA-box binding protein gene. Studies of several polyglutamine (polyQ) expansion diseases have suggested that the expanded polyQ proteins misfold and induce oxidative stress to contribute to cell death. Substantial deficits in peripheral tissues including lymphocytes have been shown and these peripheral abnormalities…
rayyan-120368666	Association between heme oxygenase 1 gene promoter polymorphisms and susceptibility to coronary artery disease: a HuGE review and meta-analysis	2014			Am. J. Epidemiol.	0002-9262	179	9	1039-1048	Qiao, Huaiyu and Sai, Xiaoyong and Gai, Luyue and Huang, Guoming and Chen, Xiaoyan and Tu, Xiaowen and Ding, Zhongru	["http://dx.doi.org/10.1093/aje/kwu024", "https://www.ncbi.nlm.nih.gov/pubmed/24670375", "https://academic.oup.com/aje/article-lookup/doi/10.1093/aje/kwu024", "http://aje.oxfordjournals.org/", "http://ovidsp.ovid.com/ovidweb.cgi?T=JS&PAGE=reference&D=emed15&NEWS=N&AN=372975003", "http://ovidsp.ovid.com/ovidweb.cgi?T=JS&PAGE=reference&D=med11&NEWS=N&AN=24670375"]		Oxford University Press (E-mail: jnl.info@oup.co.uk)	H. Qiao, Department of Cardiology, PLA Hospital, 1028 Jinggangshan Avenue, Nanchang 330002, China. E-mail: qhylmqzy@sina.com United Kingdom	We performed a systematic review and meta-analysis of heme oxygenase 1 gene (HO-1) promoter polymorphisms and susceptibility to coronary artery disease (CAD) based on eligible studies retrieved from electronic databases from 2002 to 2013. Eleven studies, involving 10,170 patients with CAD and 6,868 controls, were included. Overall, no significantly decreased risk of CAD was found in persons with …
rayyan-120368667	Human pharmacokinetics of high dose oral curcumin and its effect on heme oxygenase-1 expression in healthy male subjects	2014			Biomed Res. Int.	2314-6133	2014		458592	Klickovic, Uros and Doberer, Daniel and Gouya, Ghazaleh and Aschauer, Stefan and Weisshaar, Stefan and Storka, Angela and Bilban, Martin and Wolzt, Michael	["http://dx.doi.org/10.1155/2014/458592", "https://www.ncbi.nlm.nih.gov/pubmed/24592391", "https://www.ncbi.nlm.nih.gov/pmc/articles/PMC3925623", "https://doi.org/10.1155/2014/458592", "http://ovidsp.ovid.com/ovidweb.cgi?T=JS&PAGE=reference&D=emed15&NEWS=N&AN=372498859", "http://ovidsp.ovid.com/ovidweb.cgi?T=JS&PAGE=reference&D=med11&NEWS=N&AN=24592391"]		Hindawi Publishing Corporation (410 Park Avenue, 15th Floor, 287 pmb, New York NY 10022, United States)	Department of Clinical Pharmacology, Medical University of Vienna, Waehringer Guertel 18-20, 1090 Vienna, Austria. Department of Pulmonary Medicine, Wilhelminenspital Vienna, 1160 Vienna, Austria. Clinical Institute of Medical and Chemical Laboratory Diagnostics, Medical University of Vienna, 1090 Vienna, Austria. United States	PURPOSE: Heme oxygenase-1 (HO-1) has been proposed to exert pharmacological benefits by its antioxidative and anti-inflammatory effects. HO-1 expression may be affected by the GT length polymorphism in the promoter region of the HO-1 gene. We investigated the inducibility of HO-1 by orally administered curcumin in healthy male subjects and its correlation with the GT length polymorphism. METHODS:…
rayyan-120368668	Wild-type macrophages reverse disease in heme oxygenase 1-deficient mice	2014			Blood	0006-4971	124	9	1522-1530	Kovtunovych, Gennadiy and Ghosh, Manik C and Ollivierre, Wade and Weitzel, R Patrick and Eckhaus, Michael A and Tisdale, John F and Yachie, Akihiro and Rouault, Tracey A	["http://dx.doi.org/10.1182/blood-2014-02-554162", "https://www.ncbi.nlm.nih.gov/pubmed/24963040", "https://www.ncbi.nlm.nih.gov/pmc/articles/PMC4148774", "https://linkinghub.elsevier.com/retrieve/pii/blood-2014-02-554162", "https://ashpublications.org/blood/article-lookup/doi/&lo.doi;", "http://www.bloodjournal.org/content/124/9/1522.full-text.pdf+html", "http://ovidsp.ovid.com/ovidweb.cgi?T=JS&…		American Society of Hematology (E-mail: publishing@hematology.org)	Molecular Medicine Program, Eunice Kennedy Shriver National Institute of Child Health and Human Development, Bethesda, MD; Molecular and Clinical Hematology Branch, National Heart, Lung, and Blood Institute, Bethesda, MD; Division of Veterinary Resources, Office of Research Services, Office of the Director, National Institutes of Health, Bethesda, MD; and. Institute of Medical, Pharmaceutical and…	Loss-of-function mutation in the heme oxygenase 1 (Hmox1) gene causes a rare and lethal disease in children, characterized by severe anemia and intravascular hemolysis, with damage to endothelia and kidneys. Previously, we found that macrophages engaged in recycling of red cells were depleted from the tissues of Hmox1(-/-) mice, which resulted in intravascular hemolysis and severe damage to the e…	Comment in (CIN)
rayyan-120368669	Heme oxygenase-1 promoter polymorphisms and neonatal jaundice	2014			Neonatology	1661-7800	106	4	323-329	Kaplan, Michael and Renbaum, Paul and Hammerman, Cathy and Vreman, Hendrik J and Wong, Ronald J and Stevenson, David K	["http://dx.doi.org/10.1159/000365744", "https://www.ncbi.nlm.nih.gov/pubmed/25277974", "https://www.karger.com?DOI=10.1159/000365744", "http://content.karger.com/ProdukteDB/produkte.asp?Aktion=JournalHome&ProduktNr=232056", "http://ovidsp.ovid.com/ovidweb.cgi?T=JS&PAGE=reference&D=emed15&NEWS=N&AN=600489842", "http://ovidsp.ovid.com/ovidweb.cgi?T=JS&PAGE=reference&D=med11&NEWS=N&AN=25277974"]		S. Karger AG	Department of Neonatology, Shaare Zedek Medical Center, Jerusalem, Israel. Switzerland	BACKGROUND: Heme oxygenase (HO) is the initial, rate-limiting enzyme in the conversion of heme to bilirubin. Dinucleotide (GT)n repeat length in the promoter region of the encoding gene modulates transcription: shorter alleles, in contrast with longer allele counterparts, are associated with greater gene expression and should result in increased heme catabolism. OBJECTIVE: We compared the rates o…
rayyan-120368670	Association of heme oxygenase-1 gene rs2071746 polymorphism with vascular outcomes in patients with atherosclerotic stroke	2014			J. Neurol. Sci.	0022-510X	344	1	154-157	Cao, Liping and Zhang, Zhizhong and Cai, Biyang and Bai, Wen and Zhang, Yumeng and Sun, Wenshan and Xie, Xia and Sun, Wen and Cai, Qiankun and Li, Zhuangli and Liu, Dezhi and Xiong, Yunyun and Ma, Minmin and Liu, Xinfeng and Xu, Gelin	["http://dx.doi.org/10.1016/j.jns.2014.06.046", "https://www.ncbi.nlm.nih.gov/pubmed/25016572", "https://linkinghub.elsevier.com/retrieve/pii/S0022-510X(14)00416-X", "http://www.elsevier.com/locate/jns", "http://ovidsp.ovid.com/ovidweb.cgi?T=JS&PAGE=reference&D=emed15&NEWS=N&AN=53233259", "http://ovidsp.ovid.com/ovidweb.cgi?T=JS&PAGE=reference&D=med11&NEWS=N&AN=25016572"]		Elsevier	Department of Neurology, Jinling Hospital, Southern Medical University, Nanjing 210002, China. Department of Neurology, Jinling Hospital, Nanjing University School of Medicine, Nanjing 210002, China. Department of Neurology, Nanjing Jiangning Hospital, Nanjing 210002, China. Department of Neurology, Jinling Hospital, Southern Medical University, Nanjing 210002, China. Electronic address: gelinxu@…	As an inducible isoform of heme oxygenase (HO), HO-1 was suggested to have an anti-oxidative stress, anti-inflammatory, anti-apoptotic and anti-proliferative effect. It was regarded as an important cytoprotective enzyme. We undertook this study to investigate whether HO-1 gene rs2071746 polymorphism was associated with clinical outcomes in atherosclerosis ischemic stroke patients. Between Decembe…	Comment in (CIN), Comment in (CIN)
rayyan-120368671	Structural basis for the electron transfer from an open form of NADPH-cytochrome P450 oxidoreductase to heme oxygenase	2014			Proc. Natl. Acad. Sci. U. S. A.	0027-8424	111	7	2524-2529	Sugishima, Masakazu and Sato, Hideaki and Higashimoto, Yuichiro and Harada, Jiro and Wada, Kei and Fukuyama, Keiichi and Noguchi, Masato	["http://dx.doi.org/10.1073/pnas.1322034111", "https://www.ncbi.nlm.nih.gov/pubmed/24550278", "https://www.ncbi.nlm.nih.gov/pmc/articles/PMC3932878", "http://www.pnas.org/cgi/pmidlookup?view=long&pmid=24550278", "http://www.pnas.org/content/111/7/2524.full.pdf+html", "http://ovidsp.ovid.com/ovidweb.cgi?T=JS&PAGE=reference&D=emed15&NEWS=N&AN=372437502", "http://ovidsp.ovid.com/ovidweb.cgi?T=JS&PAG…		National Academy of Sciences (2101 Constitution Avenue NW, Washington DC 20418, United States)	Department of Medical Biochemistry and Department of Chemistry, Kurume University School of Medicine, Kurume, Fukuoka 830-0011, Japan. United States	NADPH-cytochrome P450 oxidoreductase (CPR) supplies electrons to various heme proteins including heme oxygenase (HO), which is a key enzyme for heme degradation. Electrons from NADPH flow first to flavin adenine dinucleotide, then to flavin mononucleotide (FMN), and finally to heme in the redox partner. For electron transfer from CPR to its redox partner, the ''closed-open transition'' of CPR is …
rayyan-120368672	An association study between Heme oxygenase-1 genetic variants and Parkinson's disease	2014			Front. Cell. Neurosci.	1662-5102	8		298	Ayuso, Pedro and MartÃ­nez, Carmen and Pastor, Pau and Lorenzo-Betancor, Oswaldo and Luengo, Antonio and JimÃ©nez-JimÃ©nez, FÃ©lix J and Alonso-Navarro, Hortensia and AgÃºndez, JosÃ© A G and GarcÃ­a-MartÃ­n, Elena	["http://dx.doi.org/10.3389/fncel.2014.00298", "https://www.ncbi.nlm.nih.gov/pubmed/25309329", "https://www.ncbi.nlm.nih.gov/pmc/articles/PMC4173932", "https://doi.org/10.3389/fncel.2014.00298", "http://journal.frontiersin.org/Journal/10.3389/fncel.2014.00298/pdf", "http://ovidsp.ovid.com/ovidweb.cgi?T=JS&PAGE=reference&D=emed15&NEWS=N&AN=600069578", "http://ovidsp.ovid.com/ovidweb.cgi?T=JS&PAGE=…		Frontiers Research Foundation (E-mail: info@frontiersin.org)	Department of Biochemistry, Molecular Biology, and Genetic, University of Extremadura CÃ¡ceres, Spain ; Redes TemÃ¡ticas de InvestigaciÃ³n Cooperativa en Salud (RIRAAF/RETICS), Instituto de Salud Carlos III Madrid, Spain. Redes TemÃ¡ticas de InvestigaciÃ³n Cooperativa en Salud (RIRAAF/RETICS), Instituto de Salud Carlos III Madrid, Spain ; Department of Pharmacology, University of Extremadura CÃ¡c…	The blood-brain barrier (BBB) supplies brain tissues with nutrients, filters harmful compounds from the brain back to the bloodstream, and plays a key role in iron homeostasis in the human brain. Disruptions of the BBB are associated with several neurodegenerative conditions including Parkinson's disease (PD). Oxidative stress, iron deposition and mitochondrial impaired function are considered as…
rayyan-120368673	Plasma advanced oxidative protein products are associated with anti-oxidative stress pathway genes and malaria in a longitudinal cohort	2014			Malar. J.	1475-2875	13	1	134	Zhang, Guicheng and Skorokhod, Oleksii A and Khoo, Siew-Kim and Aguilar, Ruth and Wiertsema, Selma and Nhabomba, Augusto J and Marrocco, Tiziana and McNamara-Smith, Michelle and Manaca, Maria Nelia and Barbosa, Arnoldo and QuintÃ³, LlorenÃ§ and Hayden, Catherine M and Goldblatt, Jack and Guinovart, Caterina and Alonso, Pedro L and DobaÃ±o, Carlota and Schwarzer, Evelin and LeSouÃ«f, Peter N	["http://dx.doi.org/10.1186/1475-2875-13-134", "https://www.ncbi.nlm.nih.gov/pubmed/24693973", "https://www.ncbi.nlm.nih.gov/pmc/articles/PMC4230024", "https://malariajournal.biomedcentral.com/articles/10.1186/1475-2875-13-134", "http://ovidsp.ovid.com/ovidweb.cgi?T=JS&PAGE=reference&D=emed15&NEWS=N&AN=53089245", "https://pubmed.ncbi.nlm.nih.gov/24693973", "http://ovidsp.ovid.com/ovidweb.cgi?T=JS…		BioMed Central Ltd. (34 - 42 Cleveland Street, London W1T 4LB, United Kingdom)	School of Paediatrics and Child Health, University of Western Australia, c/o 100 Roberts Rd, Subiaco, WA 6008 Perth, Australia. guicheng.zhang@uwa.edu.au. United Kingdom	BACKGROUND: Advanced oxidation protein products (AOPP) are newly identified efficient oxidative stress biomarkers. In a longitudinal birth cohort the effects were investigated of genetic polymorphisms in five oxidative pathway genes on AOPP levels. METHODS: This study is part of a three-arm randomized, double-blind, placebo-controlled trial. Three hundred and twelve children were included in the …
rayyan-120368674	Examination of the ligand-binding and enzymatic properties of a bilin-binding protein from the poisonous caterpillar Lonomia obliqua	2014			PLoS One	1932-6203	9	6	e95424	Veiga, Ana B G and Ribeiro, JosÃ© M C and Francischetti, Ivo M B and Xu, Xueqing and GuimarÃ£es, Jorge A and Andersen, John F	["http://dx.doi.org/10.1371/journal.pone.0095424", "https://www.ncbi.nlm.nih.gov/pubmed/24972000", "https://www.ncbi.nlm.nih.gov/pmc/articles/PMC4074040", "https://dx.plos.org/10.1371/journal.pone.0095424", "http://www.plosone.org/article/fetchObject.action?uri=info%3Adoi%2F10.1371%2Fjournal.pone.0095424&representation=PDF", "http://ovidsp.ovid.com/ovidweb.cgi?T=JS&PAGE=reference&D=emed15&NEWS=N&…		Public Library of Science (E-mail: plos@plos.org)	Laboratory of Malaria and Vector Research, National Institute of Allergy and Infectious Disease, National Institutes of Health, Rockville, Maryland, United States of America; Center of Biotechnology, Universidade Federal do Rio Grande do Sul, Porto Alegre RS, Brazil. Laboratory of Malaria and Vector Research, National Institute of Allergy and Infectious Disease, National Institutes of Health, Roc…	The bilin-binding proteins (BBP) from lepidopteran insects are members of the lipocalin family of proteins and play a special role in pigmentation through the binding of biliverdin IXÎ³. Lopap, a BBP-like protein from the venom of the toxic caterpillar Lonomia obliqua has been reported to act as a serine protease that activates the coagulation proenzyme prothrombin. Here we show that BBPLo, a var…
rayyan-120368675	Aqueous extract of Glycyrrhiza inflata inhibits aggregation by upregulating PPARGC1A and NFE2L2-ARE pathways in cell models of spinocerebellar ataxia 3	2014			Free Radic. Biol. Med.	0891-5849	71		339-350	Chen, Chiung-Mei and Weng, Yu-Ting and Chen, Wan-Ling and Lin, Te-Hsien and Chao, Chih-Ying and Lin, Chih-Hsin and Chen, I-Cheng and Lee, Li-Ching and Lin, Hsuan-Yuan and Wu, Yih-Ru and Chen, Yi-Chun and Chang, Kuo-Hsuan and Tang, Hsiang-Yu and Cheng, Mei-Ling and Lee-Chen, Guey-Jen and Lin, Jung-Yaw	["http://dx.doi.org/10.1016/j.freeradbiomed.2014.03.023", "https://www.ncbi.nlm.nih.gov/pubmed/24675225", "https://linkinghub.elsevier.com/retrieve/pii/S0891-5849(14)00140-3", "http://www.elsevier.com/locate/freeradbiomed", "http://ovidsp.ovid.com/ovidweb.cgi?T=JS&PAGE=reference&D=emed15&NEWS=N&AN=372907692", "http://ovidsp.ovid.com/ovidweb.cgi?T=JS&PAGE=reference&D=medc&NEWS=N&AN=24675225"]		Elsevier Inc. (E-mail: usjcs@elsevier.com)	Department of Neurology, Chang Gung Memorial Hospital, Chang Gung University College of Medicine, Taipei 10507, Taiwan. Department of Life Science, National Taiwan Normal University, Taipei 11677, Taiwan. Institute of Biochemistry and Molecular Biology, College of Medicine, National Taiwan University, Taipei 11051, Taiwan. Department of Biomedical Sciences, College of Medicine, Chang Gung Univers…	Spinocerebellar ataxia (SCA) types 1, 2, 3, 6, 7, and 17 and dentatorubropallidoluysian atrophy, as well as Huntington disease, are a group of neurodegenerative disorders caused by a CAG triplet-repeat expansion encoding a long polyglutamine (polyQ) tract in the respective mutant proteins. The cytoplasmic and nuclear aggregate formation, a pathological hallmark of polyQ diseases, is probably the …
rayyan-120368676	Microsatellite polymorphism in the heme oxygenase-1 gene promoter and the risk of atrial fibrillation in Taiwanese	2014			PLoS One	1932-6203	9	9	e108773	Hsu, Lung-An and Yeh, Yung-Hsin and Kuo, Chi-Tai and Chen, Ying-Hwa and Chang, Gwo-Jyh and Tsai, Feng-Chun and Chen, Wei-Jan	["http://dx.doi.org/10.1371/journal.pone.0108773", "https://www.ncbi.nlm.nih.gov/pubmed/25268359", "https://www.ncbi.nlm.nih.gov/pmc/articles/PMC4182563", "https://dx.plos.org/10.1371/journal.pone.0108773", "http://www.plosone.org/article/fetchObject.action?uri=info%3Adoi%2F10.1371%2Fjournal.pone.0108773&representation=PDF", "http://ovidsp.ovid.com/ovidweb.cgi?T=JS&PAGE=reference&D=emed15&NEWS=N&…		Public Library of Science (E-mail: plos@plos.org)	Cardiovascular Division, Chang Gung Memorial Hospital, Chang Gung University College of Medicine, Tao-Yuan, Taiwan. Division of Cardiology, Department of Internal Medicine, Taipei Veterans General Hospital, National Yang-Ming University College of Medicine, Taipei, Taiwan. Graduate Institute of Clinical Medical Sciences, Chang Gung University, Tao-Yuan, Taiwan. Division of Cardiac Surgery, Chang …	BACKGROUND: Atrial fibrillation (AF) is associated with increased oxidative stress. Emerging evidence suggests that heme oxygenase-1 (HO-1) is a potent antioxidant system against various oxidative stress-related diseases. The human HO-1 promoter has a GT-repeat length polymorphism that can determine the level of gene transcription. OBJECTIVE: The aim of this study is to assess the role of the GT-…
rayyan-120368677	Cytotoxic effect of fluvastatin on MCF-7 cells possibly through a reduction of the mRNA expression levels of SGK1 and CAV1	2014			Cancer Biother. Radiopharm.	1084-9785	29	9	368-375	Salis, Osman and Bedir, Abdulkerim and Gulten, Sedat and Okuyucu, Ali and Kulcu, Canan and Alacam, Hasan	["http://dx.doi.org/10.1089/cbr.2013.1593", "https://www.ncbi.nlm.nih.gov/pubmed/25347557", "https://www.liebertpub.com/doi/10.1089/cbr.2013.1593?url_ver=Z39.88-2003&rfr_id=ori:rid:crossref.org&rfr_dat=cr_pub%3dpubmed", "http://www.liebertonline.com/cbr", "http://ovidsp.ovid.com/ovidweb.cgi?T=JS&PAGE=reference&D=emed15&NEWS=N&AN=600615866", "http://ovidsp.ovid.com/ovidweb.cgi?T=JS&PAGE=reference&…		Mary Ann Liebert Inc. (E-mail: info@liebertpub.com)	Department of Medical Biochemistry, Faculty of Medicine, Ondokuz Mayis University , Samsun, Turkey . United States	Fluvastatin (FLU) prevents the conversion of 3-hydroxy-3-methylglutaryl coenzyme A (HMG-CoA) to mevalonic acid by inhibiting HMG-CoA reductase and decreases cholesterol level. Although the effects of FLU treatment on several cancer types through many mechanisms have been identified, its relationship with unfolded protein response and apoptosis has not been clearly understood. In this recent study…
rayyan-120368678	Neuroprotective and anti-apoptotic propensity of Bacopa monniera extract against sodium nitroprusside induced activation of iNOS, heat shock proteins and apoptotic markers in PC12 cells	2014			Neurochem. Res.	0364-3190	39	5	800-814	Pandareesh, M D and Anand, T	["http://dx.doi.org/10.1007/s11064-014-1273-7", "https://www.ncbi.nlm.nih.gov/pubmed/24610528", "https://doi.org/10.1007/s11064-014-1273-7", "http://www.wkap.nl/journalhome.htm/0364-3190", "http://ovidsp.ovid.com/ovidweb.cgi?T=JS&PAGE=reference&D=emed15&NEWS=N&AN=53042847", "http://ovidsp.ovid.com/ovidweb.cgi?T=JS&PAGE=reference&D=med11&NEWS=N&AN=24610528"]		Springer New York LLC (E-mail: journals@springer-sbm.com)	Biochemistry and Nanosciences Discipline, Defence Food Research Laboratory, Siddarthanagar, 570011, Mysore, India. United States	Sodium nitroprusside (SNP) is a widely used nitric oxide (NO) donor, known to exert nitrative stress by up-regulation of inducible nitric oxide synthase (iNOS). NÏ‰-nitro-L-arginine-methyl esther (L-NAME) is a NO inhibitor, which inhibits iNOS expression, is used as positive control. The present study was designed to assess neuroprotective propensity of Bacopa monniera extract (BME) in SNP-induce…
rayyan-120368679	Molecular biology based assessment of green tea effects on oxidative stress and cardiac remodelling in dialysis patients	2014			Clin. Nutr.	0261-5614	33	3	437-442	Calo, Lorenzo A and Vertolli, Ugo and Davis, Paul A and Maso, Lucia Dal and Pagnin, Elisa and Ravarotto, Verdiana and Maiolino, Giuseppe and Lupia, Mario and Seccia, Teresa M and Rossi, Gian Paolo	["http://dx.doi.org/10.1016/j.clnu.2013.06.010", "https://www.ncbi.nlm.nih.gov/pubmed/23845383", "https://linkinghub.elsevier.com/retrieve/pii/S0261-5614(13)00182-9", "http://www.elsevier-international.com/journals/clnu/", "http://ovidsp.ovid.com/ovidweb.cgi?T=JS&PAGE=reference&D=emed15&NEWS=N&AN=52669452", "http://ovidsp.ovid.com/ovidweb.cgi?T=JS&PAGE=reference&D=med11&NEWS=N&AN=23845383"]		Churchill Livingstone	Department of Medicine, University of Padova-University Hospital of Padova, Padova, Italy. Electronic address: renzcalo@unipd.it. Department of Medicine, University of Padova-University Hospital of Padova, Padova, Italy. Department of Nutrition, University of California, Davis, CA, USA. Department of Cardiology, University of Padova-University Hospital of Padova, Padova, Italy. United Kingdom	BACKGROUND & AIMS: Cardiovascular disease, the most common cause for morbidity and mortality in end-stage renal disease (ESRD), has prompted the exploration of multiple approaches to improve outcomes. Cardiovascular risk factors such as oxidative stress (OxSt) and cardiac remodelling are common in ESRD and dialysis patients. Green tea (GT) is well recognized as reducing OxSt. This 6 months study …
rayyan-120368680	Microsatellite polymorphism in the heme oxygenase-1 promoter is associated with nonsevere and late-onset preeclampsia	2014			Hypertension	0194-911X	64	1	172-177	Kaartokallio, Tea and Klemetti, Miira M and Timonen, Anni and Uotila, Jukka and Heinonen, Seppo and Kajantie, Eero and Kere, Juha and Kivinen, Katja and Pouta, Anneli and Lakkisto, PÃ¤ivi and Laivuori, Hannele	["http://dx.doi.org/10.1161/HYPERTENSIONAHA.114.03337", "https://www.ncbi.nlm.nih.gov/pubmed/24799610", "https://www.ahajournals.org/doi/10.1161/HYPERTENSIONAHA.114.03337?url_ver=Z39.88-2003&rfr_id=ori:rid:crossref.org&rfr_dat=cr_pub%3dpubmed", "http://hyper.ahajournals.org/", "http://ovidsp.ovid.com/ovidweb.cgi?T=JS&PAGE=reference&D=emed15&NEWS=N&AN=53127320", "http://ovidsp.ovid.com/ovidweb.cgi…		Lippincott Williams and Wilkins (E-mail: LRorders@phl.lrpub.com)	From the Haartman Institute, Medical Genetics (T.K., M.M.K., A.T., J.K., H.L.), Research Programs Unit, Molecular Neurology (A.T.), Department of Clinical Chemistry (P.L.), and Institute for Molecular Medicine Finland (H.L.), University of Helsinki, Helsinki, Finland; Departments of Obstetrics and Gynecology (M.M.K., H.L.) and Clinical Chemistry (P.L.), Helsinki University Central Hospital, Helsi…	Preeclampsia is a serious and phenotypically heterogeneous vascular pregnancy disorder. Heme oxygenase-1 (HO-1) is a stress response enzyme that may protect the maternal endothelium and facilitate adequate metabolic adaptation to pregnancy by its antioxidant and anti-inflammatory functions. HO-1 stress response is modulated by HO-1 gene (HMOX1) polymorphisms. Individuals with the long allele of a…
rayyan-120368681	Macrophage-activating lipopeptide-2 requires Mal and PI3K for efficient induction of heme oxygenase-1	2014			PLoS One	1932-6203	9	7	e103433	You, Xiaoxing and Liu, Liangzhuan and Zeng, Yanhua and Li, Ranhui and He, Jun and Ma, Xiaohua and Jiang, Chuanhao and Zhu, Cuiming and Chen, Liesong and Yu, Minjun and Ou, Guangli and Wu, Yimou	["http://dx.doi.org/10.1371/journal.pone.0103433", "https://www.ncbi.nlm.nih.gov/pubmed/25077631", "https://www.ncbi.nlm.nih.gov/pmc/articles/PMC4117634", "https://dx.plos.org/10.1371/journal.pone.0103433", "http://www.plosone.org/article/fetchObject.action?uri=info%3Adoi%2F10.1371%2Fjournal.pone.0103433&representation=PDF", "http://ovidsp.ovid.com/ovidweb.cgi?T=JS&PAGE=reference&D=emed15&NEWS=N&…		Public Library of Science (E-mail: plos@plos.org)	Institution of Pathogenic Biology, Medical College, University of South China, Hengyang City, P.R. China. Institution of Pathogenic Biology, Medical College, University of South China, Hengyang City, P.R. China; Department of Clinical Laboratory, The Affiliated Nanhua Hospital of University of South China, Hengyang City, P.R. China. Institution of Pathogenic Biology, Medical College, University o…	AIMS: This study is to investigate the mechanisms by which macrophage-activating lipopeptide-2 (MALP-2) induces heme oxygenase (HO)-1, a cytoprotective enzyme that catalyzes the degradation of heme, in human monocytes. METHODS: Human monocytic THP-1 cells were cultured for transient transfection with plasmids and stimulation with MALP-2 for indicative time intervals. After incubation with MALP-2,…
rayyan-120368682	Significance of persistent inflammation in respiratory disorders induced by nanoparticles	2014			J Immunol Res	2314-7156	2014		962871	Morimoto, Yasuo and Izumi, Hiroto and Kuroda, Etsushi	["http://dx.doi.org/10.1155/2014/962871", "https://www.ncbi.nlm.nih.gov/pubmed/25097864", "https://www.ncbi.nlm.nih.gov/pmc/articles/PMC4109676", "https://doi.org/10.1155/2014/962871", "http://www.hindawi.com/journals/jir/", "http://ovidsp.ovid.com/ovidweb.cgi?T=JS&PAGE=reference&D=emed15&NEWS=N&AN=373614997", "http://ovidsp.ovid.com/ovidweb.cgi?T=JS&PAGE=reference&D=med11&NEWS=N&AN=25097864"]		Hindawi Publishing Corporation (410 Park Avenue, 15th Floor, 287 pmb, New York NY 10022, United States)	Institute of Industrial Ecological Sciences, University of Occupational and Environmental Health, Japan. Laboratory of Vaccine Science, WPI Immunology Frontier Research Center, Osaka University, Japan. United States	Pulmonary inflammation, especially persistent inflammation, has been found to play a key role in respiratory disorders induced by nanoparticles in animal models. In inhalation studies and instillation studies of nanomaterials, persistent inflammation is composed of neutrophils and alveolar macrophages, and its pathogenesis is related to chemokines such as the cytokine-induced neutrophil chemoattr…
rayyan-120368683	Hepatic HMOX1 expression positively correlates with Bach-1 and miR-122 in patients with HCV mono and HIV/HCV coinfection	2014			PLoS One	1932-6203	9	4	e95564	JabÅ‚onowska, ElÅ¼bieta and WÃ³jcik, Kamila and SzymaÅ„ska, BoÅ¼ena and Omulecka, Aleksandra and CwikliÅ„ska, Hanna and Piekarska, Anna	["http://dx.doi.org/10.1371/journal.pone.0095564", "https://www.ncbi.nlm.nih.gov/pubmed/24752012", "https://www.ncbi.nlm.nih.gov/pmc/articles/PMC3994072", "https://dx.plos.org/10.1371/journal.pone.0095564", "http://www.plosone.org/article/fetchObject.action?uri=info%3Adoi%2F10.1371%2Fjournal.pone.0095564&representation=PDF", "http://ovidsp.ovid.com/ovidweb.cgi?T=JS&PAGE=reference&D=emed15&NEWS=N&…		Public Library of Science (E-mail: plos@plos.org)	Department of Infectious Diseases and Hepatology, Medical University of Lodz, ÅÃ³dÅº, Poland. Central Laboratory, Medical University of Lodz, ÅÃ³dÅº, Poland. Department of Pathology, BiegaÅ„ski Provincial Specialistic Hospital, ÅÃ³dÅº, Poland. Laboratory of Neuroimmunology, Department of Neurology, Medical University of ÅÃ³dÅº, Poland. United States	AIM: To analyze the expression of HMOX1 and miR-122 in liver biopsy samples obtained from HCV mono-and HIV/HCV co-infected patients in relation to selected clinical parameters, histological examination and IL-28B polymorphism as well as to determine whether HMOX1 expression is dependent on Bach-1. MATERIALS AND METHODS: The study group consisted of 90 patients with CHC: 69 with HCV mono and 21 wi…
rayyan-120368684	Serum bilirubin affects graft outcomes through UDP-glucuronosyltransferase sequence variation in kidney transplantation	2014			PLoS One	1932-6203	9	4	e93633	Lee, Jung Pyo and Kim, Do Hyoung and Yang, Seung Hee and Hwang, Jin Ho and An, Jung Nam and Min, Sang Il and Ha, Jongwon and Oh, Yun Kyu and Kim, Yon Su and Lim, Chun Soo	["http://dx.doi.org/10.1371/journal.pone.0093633", "https://www.ncbi.nlm.nih.gov/pubmed/24690955", "https://www.ncbi.nlm.nih.gov/pmc/articles/PMC3972238", "https://dx.plos.org/10.1371/journal.pone.0093633", "http://www.plosone.org/article/fetchObject.action?uri=info%3Adoi%2F10.1371%2Fjournal.pone.0093633&representation=PDF", "http://ovidsp.ovid.com/ovidweb.cgi?T=JS&PAGE=reference&D=emed15&NEWS=N&…		Public Library of Science (E-mail: plos@plos.org)	Department of Internal Medicine, Seoul National University Boramae Medical Center, Seoul, Korea. Department of Internal Medicine, Chung-Ang University Hospital, Seoul, Korea. Department of Internal Medicine, Seoul National University College of Medicine, Seoul, Korea; Kidney Research Institute, Seoul National University College of Medicine, Seoul, Korea. Department of Internal Medicine, Seoul Nat…	BACKGROUND: Oxidative stress is a major mediator of adverse outcome after kidney transplantation. Bilirubin is produced by heme oxygenase-1 (HO-1), catalyzed by UDP-glucuronosyltransferase (UGT1A1), and has potential as an antioxidant. In this study, we investigated the effects of HO-1 and UGT1A1 sequence variations on kidney allograft outcomes. METHODS: Clinical data were collected from 429 Kore…
rayyan-120368685	The relationship between serum bilirubin and Crohn's disease	2014			Inflamm. Bowel Dis.	1078-0998	20	3	481-487	LenÃ­Äek, Martin and DuricovÃ¡, Dana and Hradsky, Ondrej and DuÅ¡Ã¡tkovÃ¡, Petra and JirÃ¡skovÃ¡, Alena and LukÃ¡Å¡, Milan and Nachtigal, Petr and VÃ­tek, Libor	["http://dx.doi.org/10.1097/01.MIB.0000440817.84251.98", "https://www.ncbi.nlm.nih.gov/pubmed/24407487", "https://academic.oup.com/ibdjournal/article-lookup/doi/10.1097/01.MIB.0000440817.84251.98", "http://www.interscience.wiley.com/jpages/1078-0998", "http://ovidsp.ovid.com/ovidweb.cgi?T=JS&PAGE=reference&D=emed15&NEWS=N&AN=372785303", "http://ovidsp.ovid.com/ovidweb.cgi?T=JS&PAGE=reference&D=me…		John Wiley and Sons Inc. (E-mail: cs-journals@wiley.com)	*Department of Medical Biochemistry and Laboratory Diagnostics, 1st Faculty of Medicine, Charles University in Prague, Prague, Czech Republic; â€ IBD Clinical and Research Center, ISCARE I.V.F. Lighthouse, Prague, Czech Republic; â€¡Department of Pediatrics, 2nd Faculty of Medicine, Charles University in Prague, Prague, Czech Republic; Â§Department of Biological and Medical Sciences, Faculty of P…	BACKGROUND: The oxidative stress is thought to play an important role in Crohn's disease (CD). As serum bilirubin represents the major endogenous antioxidant, this article aimed to evaluate in a clinical study, whether serum bilirubin levels and genes affecting its systemic concentrations are associated with CD. METHODS: This exploratory case-control study was based on pediatric (n = 119) and adu…
rayyan-120368686	Characterization of a variant of ERGIC2 transcript	2014			DNA Cell Biol.	1044-5498	33	2	73-78	Kwok, Simon C M and Kumar, Sudhanshu and Dai, Guoli	["http://dx.doi.org/10.1089/dna.2013.2225", "https://www.ncbi.nlm.nih.gov/pubmed/24303950", "https://www.liebertpub.com/doi/10.1089/dna.2013.2225?url_ver=Z39.88-2003&rfr_id=ori:rid:crossref.org&rfr_dat=cr_pub%3dpubmed", "http://ovidsp.ovid.com/ovidweb.cgi?T=JS&PAGE=reference&D=emed15&NEWS=N&AN=372356780", "http://ovidsp.ovid.com/ovidweb.cgi?T=JS&PAGE=reference&D=med11&NEWS=N&AN=24303950"]		Mary Ann Liebert Inc. (140 Huguenot Street, New Rochelle NY 10801-5215, United States)	1 ORTD, Albert Einstein Medical Center , Philadelphia, Pennsylvania. United States	ERGIC2 (formerly known as PTX1) is a gene identified by subtractive hybridization on the basis that it is expressed in normal human prostate, but not in prostate carcinoma. It is unrelated to the gene encoding pituitary homeobox protein (Ptx1 or Pitx1), which regulates pituitary hormone gene expression. Based on sequence homology with the yeast Erv41 protein, it is suggested that the ERGIC2 prote…
rayyan-120368687	Quantitative trait analysis of polymorphisms in two bilirubin metabolism enzymes to physiologic bilirubin levels in Chinese newborns	2014			J. Pediatr.	0022-3476	165	6	1154-1160.e1	Zhou, Youyou and Wang, San-Nan and Li, Hong and Zha, Weifeng and Peng, Qianqian and Li, Shilin and Chen, Ying and Jin, Li	["http://dx.doi.org/10.1016/j.jpeds.2014.08.041", "https://www.ncbi.nlm.nih.gov/pubmed/25262300", "https://linkinghub.elsevier.com/retrieve/pii/S0022-3476(14)00788-4", "http://www.elsevier.com/inca/publications/store/6/2/3/3/1/1/index.htt", "http://ovidsp.ovid.com/ovidweb.cgi?T=JS&PAGE=reference&D=emed15&NEWS=N&AN=600621971", "http://ovidsp.ovid.com/ovidweb.cgi?T=JS&PAGE=reference&D=med11&NEWS=N&…		Mosby Inc. (E-mail: customerservice@mosby.com)	Institutes of Biomedical Sciences, State Key Laboratory of Genetic Engineering and MOE Key Laboratory of Contemporary Anthropology, School of Life Sciences, Fudan University, Shanghai, China. Department of Neonatology, Nanjing Medical University Affiliated Suzhou Hospital, Suzhou, China. Center for Reproduction and Genetics and Suzhou Maternal-Child Medical Center, Nanjing Medical University Affi…	OBJECTIVE: To explore the effects of variants in Uridine Diphosphate Glucuronosyl Transferase 1A1 (UGT1A1) and Heme Oxygenase-1 (HMOX1) on daily physiological bilirubin levels and bilirubin changes during the first week after birth in Chinese newborns. Both UGT1A1 and HMOX1 code rate-limiting enzymes in the bilirubin metabolism pathway. STUDY DESIGN: We conducted a retrospective quantitative trai…
rayyan-120368688	Anti-hepatitis C virus activity of crude extract and fractions of Entada africana in genotype 1b replicon systems	2014			Am. J. Chin. Med.	0192-415X	42	4	853-868	Galani Tietcheu, Borris Rosnay and Sass, Gabriele and Njayou, Nico Frederic and Mkounga, Pierre and Tiegs, Gisa and Moundipa, Paul Fewou	["http://dx.doi.org/10.1142/S0192415X14500542", "https://www.ncbi.nlm.nih.gov/pubmed/25004879", "https://www.worldscientific.com/doi/10.1142/S0192415X14500542?url_ver=Z39.88-2003&rfr_id=ori:rid:crossref.org&rfr_dat=cr_pub%3dpubmed", "http://www.worldscinet.com/ajcm/ajcm.shtml", "http://ovidsp.ovid.com/ovidweb.cgi?T=JS&PAGE=reference&D=emed15&NEWS=N&AN=373529450", "http://ovidsp.ovid.com/ovidweb.c…		World Scientific Publishing Co. Pte Ltd (E-mail: wspc@wspc.com.sg)	Laboratory of Pharmacology and Toxicology, University of YaoundÃ© I, YaoundÃ©, Cameroon , Department of Biological Sciences, Faculty of Science, University of NgaoundÃ©rÃ©, NgaoundÃ©rÃ©, Cameroon , Institute for Experimental Immunology and Hepatology, Center for Experimental Medicine, University Medical Centre Hamburg-Eppendorf, Hamburg, Germany. Singapore	Entada africana (Ea) is a medicinal plant from the family of Fabaceae, used in Western and Central Africa regions to treat liver diseases. Antiviral properties of this plant were reported against Hepatitis B virus, while effects against Hepatitis C virus (HCV) remained unknown. This study reports for the first time, the effects of Ea crude extract and fractions on HCV replication. Furthermore, th…
rayyan-120368689	Genetic polymorphisms in metabolizing enzymes modifying the association between smoking and inflammatory bowel diseases	2014			Inflamm. Bowel Dis.	1078-0998	20	5	783-789	Ananthakrishnan, Ashwin N and Nguyen, Deanna D and Sauk, Jenny and Yajnik, Vijay and Xavier, Ramnik J	["http://dx.doi.org/10.1097/MIB.0000000000000014", "https://www.ncbi.nlm.nih.gov/pubmed/24651583", "https://www.ncbi.nlm.nih.gov/pmc/articles/PMC4113010", "https://academic.oup.com/ibdjournal/article-lookup/doi/10.1097/MIB.0000000000000014", "http://journals.lww.com/ibdjournal/pages/default.aspx", "http://ovidsp.ovid.com/ovidweb.cgi?T=JS&PAGE=reference&D=emed15&NEWS=N&AN=373266407", "http://ovids…		Lippincott Williams and Wilkins (E-mail: LRorders@phl.lrpub.com)	*Division of Gastroenterology, Massachusetts General Hospital, Boston, Massachusetts; â€ Harvard Medical School, Boston, Massachusetts; â€¡Center for Computational and Integrative Biology, Massachusetts General Hospital, Boston, Massachusetts; and Â§Broad Institute, Cambridge, Massachusetts. United States	BACKGROUND: Cigarette smoking is a well-established environmental risk factor for Crohn's disease (CD) and ulcerative colitis (UC). The exact mechanism of its effect remains unexplained. Genetic polymorphisms in metabolizing enzymes may influence susceptibility to the effect of smoking and shed light on its mechanism of action. METHODS: We used a prospective cohort of patients with CD, UC, and he…
rayyan-120368690	Heme oxygenase-1 gene promoter polymorphism is associated with the development of necrotizing acute pancreatitis	2014			Pancreas	0885-3177	43	8	1271-1276	Gulla, Aiste and Evans, Barry J and Navenot, Jean Marc and Pundzius, Juozas and Barauskas, Giedrius and Gulbinas, Antanas and Dambrauskas, Zilvinas and Arafat, Hwyda and Wang, Zi-Xuan	["http://dx.doi.org/10.1097/MPA.0000000000000171", "https://www.ncbi.nlm.nih.gov/pubmed/25036905", "https://doi.org/10.1097/MPA.0000000000000171", "http://journals.lww.com/pancreasjournal", "http://ovidsp.ovid.com/ovidweb.cgi?T=JS&PAGE=reference&D=emed15&NEWS=N&AN=53249120", "http://ovidsp.ovid.com/ovidweb.cgi?T=JS&PAGE=reference&D=med11&NEWS=N&AN=25036905"]		Lippincott Williams and Wilkins (E-mail: kathiest.clai@apta.org)	From the *Department of Surgery, Academy of Medicine, Lithuanian University of Health Sciences, Kaunas, Lithuania; â€ Department of Pathology, Thomas Jefferson University, Philadelphia, PA; â€¡Institute for Digestive Research, Lithuanian University of Health Sciences, Kaunas, Lithuania; and Â§Department of Surgery, Thomas Jefferson University, Philadelphia, PA. United States	OBJECTIVES: Acute pancreatitis is a severe and frequently life-threatening disease, which can lead to pancreatic necrosis, acute lung injury, systemic inflammatory response syndrome, and other complications. In this study, we hypothesized that the expression of heme oxygenase-1 determined by the number of guanidinium thiocyanate (GT) repeats can influence the occurrence of acute pancreatitis. MET…
rayyan-120368691	The PTEN/NRF2 axis promotes human carcinogenesis	2014			Antioxid. Redox Signal.	1523-0864	21	18	2498-2514	Rojo, Ana I and Rada, Patricia and Mendiola, Marta and Ortega-Molina, Ana and Wojdyla, Katarzyna and Rogowska-Wrzesinska, Adelina and Hardisson, David and Serrano, Manuel and Cuadrado, Antonio	["http://dx.doi.org/10.1089/ars.2014.5843", "https://www.ncbi.nlm.nih.gov/pubmed/24892215", "https://www.ncbi.nlm.nih.gov/pmc/articles/PMC4245871", "https://www.liebertpub.com/doi/10.1089/ars.2014.5843?url_ver=Z39.88-2003&rfr_id=ori:rid:crossref.org&rfr_dat=cr_pub%3dpubmed", "http://www.liebertonline.com/ars", "http://ovidsp.ovid.com/ovidweb.cgi?T=JS&PAGE=reference&D=emed15&NEWS=N&AN=600623550", …		Mary Ann Liebert Inc. (E-mail: info@liebertpub.com)	1 Department of Biochemistry, Faculty of Medicine, Autonomous University of Madrid , and Instituto de Investigaciones BiomÃ©dicas "Alberto Sols" UAM-CSIC, Madrid, Spain . United States	AIMS: A recent study conducted in mice reported that liver-specific knockout of tumor suppressor Pten augments nuclear factor (erythroid-derived 2)-like 2 (NRF2) transcriptional activity. Here, we further investigated how phosphatase and tensin homolog deleted on chromosome 10 (PTEN) controls NRF2 and the relevance of this pathway in human carcin ogenesis. RESULTS: Drug and genetic targeting to P…
rayyan-120368692	Length polymorphism in heme oxygenase-1 and risk of CKD among patients with coronary artery disease	2014			J. Am. Soc. Nephrol.	1046-6673	25	11	2669-2677	Chen, Yu-Hsin and Kuo, Ko-Lin and Hung, Szu-Chun and Hsu, Chih-Cheng and Chen, Ying-Hwa and Tarng, Der-Cherng	["http://dx.doi.org/10.1681/ASN.2013111205", "https://www.ncbi.nlm.nih.gov/pubmed/24762402", "https://www.ncbi.nlm.nih.gov/pmc/articles/PMC4214532", "https://jasn.asnjournals.org/cgi/pmidlookup?view=long&pmid=24762402", "http://jasn.asnjournals.org/content/25/11/2669.full.pdf+html", "http://ovidsp.ovid.com/ovidweb.cgi?T=JS&PAGE=reference&D=emed15&NEWS=N&AN=602744427", "http://ovidsp.ovid.com/ovid…		American Society of Nephrology (E-mail: email@asn-online.org)	Faculty of Medicine, Division of Nephrology, Department of Internal Medicine, Taipei City Hospital, Yang-Ming Branch, Taipei, Taiwan; Division of Nephrology, Taipei Tzuchi Hospital, The Buddhist Tzuchi Medical Foundation, Taipei, Taiwan; Division of Geriatrics and Gerontology, Institute of Population Health Sciences, National Health Research Institutes, Zhunan, Taiwan; and. Faculty of Medicine, D…	The length polymorphism of guanosine thymidine dinucleotide repeats in the heme oxygenase-1 gene promoter is associated with cardiovascular events and mortality in high-risk populations. Experimental data suggest that heme oxygenase-1 protects against kidney disease. However, the association between this polymorphism and long-term risk of CKD in high-risk patients is unknown. We analyzed the alle…
rayyan-120368693	Nrf2 induces cisplatin resistance through activation of autophagy in ovarian carcinoma	2014			Int. J. Clin. Exp. Pathol.	1936-2625	7	4	1502-1513	Bao, Ling-Jie and Jaramillo, Melba C and Zhang, Zhen-Bo and Zheng, Yun-Xi and Yao, Ming and Zhang, Donna D and Yi, Xiao-Fang	["https://www.ncbi.nlm.nih.gov/pubmed/24817946", "https://www.ncbi.nlm.nih.gov/pmc/articles/PMC4014230", "http://ovidsp.ovid.com/ovidweb.cgi?T=JS&PAGE=reference&D=emed15&NEWS=N&AN=613722247", "http://ovidsp.ovid.com/ovidweb.cgi?T=JS&PAGE=reference&D=med11&NEWS=N&AN=24817946"]			Obstetrics and Gynecology Hospital, Fudan University Shanghai 200011, China ; Department of Obstetrics and Gynecology of Shanghai Medical School, Fudan University Shanghai 200011, China ; Shanghai Key Laboratory of Female Reproductive Endocrine Related Diseases Shanghai 200011, China. Department of Pharmacology and Toxicology, University of Arizona Arizona, USA. Department of Obstetrics and Gynec…	UNLABELLED: Cisplatin resistance is a major problem affecting ovarian carcinoma treatment. NF-E2-related factor 2 (Nrf2), a nuclear transcription factor, plays an important role in chemotherapy resistance. However, the underlying mechanism by which Nrf2 mediates cisplatin chemoresistance is unclear. METHODS: The human ovarian carcinoma cell line, A2780, and its cisplatin-resistant variant, A2780c…
rayyan-120368694	HMOX1 gene promoter polymorphism is not associated with coronary artery disease in Koreans	2014			Ann. Lab. Med.	2234-3806	34	5	337-344	Han, Seong Woo and Song, Wonkeun and Kim, Han-Sung and Shin, Kyu-Sung and Kang, Heejung and Cho, Hyoun Chan and Ki, Chang-Seok and Park, Min-Jeong	["http://dx.doi.org/10.3343/alm.2014.34.5.337", "https://www.ncbi.nlm.nih.gov/pubmed/25187885", "https://www.ncbi.nlm.nih.gov/pmc/articles/PMC4151001", "http://www.annlabmed.org/journal/viewJournal.html?year=2014&vol=34&page=337", "http://ovidsp.ovid.com/ovidweb.cgi?T=JS&PAGE=reference&D=emed15&NEWS=N&AN=603679244", "http://ovidsp.ovid.com/ovidweb.cgi?T=JS&PAGE=reference&D=med11&NEWS=N&AN=2518788…			Department of Cardiology, Hallym University College of Medicine, Seoul, Korea. Department of Laboratory Medicine, Hallym University College of Medicine, Seoul, Korea. Department of Laboratory Medicine & Genetics, Samsung Medical Center, Sungkyunkwan University School of Medicine, Seoul, Korea. Korea (South)	BACKGROUND: The heme oxygenase-1 gene (HMOX1) promoter polymorphisms modulate its transcription in response to oxidative stress. This study screened for HMOX1 polymorphisms and investigated the association between HMOX1 polymorphisms and coronary artery disease (CAD) in the Korean population. METHODS: The study population consisted of patients with CAD with obstructive lesions (n=110), CAD with m…
rayyan-120368695	Mycobacterium tuberculosis modulates the gene interactions to activate the HIV replication and faster disease progression in a co-infected host	2014			PLoS One	1932-6203	9	9	e106815	Toor, Jaideep S and Singh, Sukhvinder and Sharma, Aman and Arora, Sunil K	["http://dx.doi.org/10.1371/journal.pone.0106815", "https://www.ncbi.nlm.nih.gov/pubmed/25198707", "https://www.ncbi.nlm.nih.gov/pmc/articles/PMC4157787", "https://dx.plos.org/10.1371/journal.pone.0106815", "http://ovidsp.ovid.com/ovidweb.cgi?T=JS&PAGE=reference&D=emed15&NEWS=N&AN=604571992", "http://ovidsp.ovid.com/ovidweb.cgi?T=JS&PAGE=reference&D=med11&NEWS=N&AN=25198707"]			Department of Immunopathology, Postgraduate Institute of Medical Education & Research, Chandigarh, India. Department of Internal Medicine, Postgraduate Institute of Medical Education & Research, Chandigarh, India. United States	Understanding of the chronic immune activation, breakdown of immune defense and synergistic effect between HIV and Mycobacterium tuberculosis (Mtb) may provide essential information regarding key factors involved in the pathogenesis of HIV disease. In this study, we aimed to highlight a few of the immunological events that may influence and accelerate the progression of HIV disease in the presenc…
rayyan-120368696	Arabidopsis HY1 confers cadmium tolerance by decreasing nitric oxide production and improving iron homeostasis	2014			Mol. Plant	1674-2052	7	2	388-403	Han, Bin and Yang, Zheng and Xie, Yanjie and Nie, Li and Cui, Jin and Shen, Wenbiao	["http://dx.doi.org/10.1093/mp/sst122", "https://www.ncbi.nlm.nih.gov/pubmed/23974911", "https://linkinghub.elsevier.com/retrieve/pii/S1674-2052(14)60296-3", "http://ovidsp.ovid.com/ovidweb.cgi?T=JS&PAGE=reference&D=emed15&NEWS=N&AN=1372222072", "http://ovidsp.ovid.com/ovidweb.cgi?T=JS&PAGE=reference&D=med11&NEWS=N&AN=23974911"]			College of Life Sciences, Nanjing Agricultural University, Nanjing 210095, China. England	Up-regulation of the gene that encodes intracellular heme oxygenase 1 (HO1) benefits plants under cadmium (Cd(2+)) stress; however, the molecular mechanisms remain unclear. Here, we elucidate the role of Arabidopsis HY1 (AtHO1) in Cd(2+) tolerance by using genetic and molecular approaches. Analysis of two HY1 null mutants, three HY1 overexpression lines, HO double or triple mutants, as well as ph…
rayyan-120368697	Stress perception and (GT)n repeat polymorphism in haem oxygenase 1 promoter are both risk factors in development of eating disorders	2013			Folia Biol.	0015-5500	59	6	233-239	SlachtovÃ¡, L and KaminskÃ¡, D and ChvÃ¡l, M and KrÃ¡lÃ­k, L and MartÃ¡sek, P and PapeÅ¾ovÃ¡, H	["https://www.ncbi.nlm.nih.gov/pubmed/24485305", "https://fb.cuni.cz/volume-59-2013-no-6#articFB2013A0033", "http://fb.cuni.cz/file/5706/FB2013A0033.pdf", "http://ovidsp.ovid.com/ovidweb.cgi?T=JS&PAGE=reference&D=emed14&NEWS=N&AN=372346766", "http://ovidsp.ovid.com/ovidweb.cgi?T=JS&PAGE=reference&D=med10&NEWS=N&AN=24485305"]		Charles University	Department of Paediatrics and Adolescent Medicine, Charles University in Prague and General University Hospital in Prague, Czech Republic. Department of Psychiatry, First Faculty of Medicine, Charles University in Prague and General University Hospital in Prague, Czech Republic. Institute for Research and Development of Education, Faculty of Education, Charles University in Prague,Czech Republic.…	Haem oxygenase 1 (HO-1) plays a pivotal role in metabolic stress protecting cells in dependence on reactive oxygen species. This study investigated a potential gene environment interaction between the (GT)n repeat HO1 polymorphism and the stress perception in patients with eating disorder and in controls. Stress perception and (GT)n polymorphism were measured in 127 patients with eating disorders…
rayyan-120368698	Hydroquinone regulates hemeoxygenase-1 expression via modulation of Src kinase activity through thiolation of cysteine residues	2013			Free Radic. Biol. Med.	0891-5849	57		105-118	Byeon, Se Eun and Yu, Tao and Yang, Yanyan and Lee, Yong Gyu and Kim, Ji Hye and Oh, Jueun and Jeong, Hye Yoon and Hong, Suntaek and Yoo, Byong Chul and Cho, Won-Jea and Hong, Sungyoul and Cho, Jae Youl	["http://dx.doi.org/10.1016/j.freeradbiomed.2012.12.013", "https://www.ncbi.nlm.nih.gov/pubmed/23290930", "https://linkinghub.elsevier.com/retrieve/pii/S0891-5849(12)01863-1", "http://ovidsp.ovid.com/ovidweb.cgi?T=JS&PAGE=reference&D=emed14&NEWS=N&AN=52449872", "http://ovidsp.ovid.com/ovidweb.cgi?T=JS&PAGE=reference&D=med10&NEWS=N&AN=23290930"]		Elsevier Inc. (360 Park Avenue South, New York NY 10010, United States)	Department of Genetic Engineering, Sungkyunkwan University, Suwon 446-746, Korea. United States	The hydroxylated benzene metabolite hydroquinone (HQ) is mainly generated from benzene, an important industrial chemical, and is also a common dietary component. Although numerous papers have addressed the potential role of HQ in tumorigenic responses, the immunosuppressive and anti-inflammatory effects of hydroquinone have also been considered. In this study, we characterized the mechanism of th…
rayyan-120368699	De-etiolation of wheat seedling leaves: cross talk between heme oxygenase/carbon monoxide and nitric oxide	2013			PLoS One	1932-6203	8	12	e81470	Liu, Yahui and Li, Xinna and Xu, Langlai and Shen, Wenbiao	["http://dx.doi.org/10.1371/journal.pone.0081470", "https://www.ncbi.nlm.nih.gov/pubmed/24349074", "https://www.ncbi.nlm.nih.gov/pmc/articles/PMC3861272", "https://dx.plos.org/10.1371/journal.pone.0081470", "http://www.plosone.org/article/fetchObject.action?uri=info%3Adoi%2F10.1371%2Fjournal.pone.0081470&representation=PDF", "http://ovidsp.ovid.com/ovidweb.cgi?T=JS&PAGE=reference&D=emed14&NEWS=N&…		Public Library of Science (185 Berry Street, Suite 1300, San Francisco CA 94107, United States)	Ningbo First Hospital, Ningbo, China ; College of Life Sciences, Cooperative Demonstration Laboratory of Centrifuge Technique, Nanjing Agricultural University, State Key Laboratory of Crop Genetics & Germplasm Enhancement, Nanjing Agricultural University, Nanjing, China. Biotechnology Research Institute, Chinese Academy of Agricultural Sciences, Beijing, P.R. China. College of Life Sciences, Coop…	Greening of etiolated plants is predominantly stimulated by light but the complete molecular mechanism is still unknown. Multiple studies currently focus on the important physiological effects of heme oxygenase (HO)/carbon monoxide (CO) in plants. In this report, firstly, the role of HO/CO in light-induced de-etiolation process was investigated. We discovered that light could significantly increa…
rayyan-120368700	Genetic polymorphisms of HO-1 and COX-1 are associated with aspirin resistance defined by light transmittance aggregation in Chinese Han patients	2013			Clin. Appl. Thromb. Hemost.	1076-0296	19	5	513-521	Li, Xiao-Li and Cao, Jian and Fan, Li and Wang, Qiang and Ye, Ling and Cui, Chun-Ping and Wang, Ya-Zhen and Liu, Lin and Li, Bin and Wu, Ruo-Jun and Zhou, Feng-Chun and Zhang, Jun-Hong	["http://dx.doi.org/10.1177/1076029612444002", "https://www.ncbi.nlm.nih.gov/pubmed/22609818", "https://journals.sagepub.com/doi/10.1177/1076029612444002?url_ver=Z39.88-2003&rfr_id=ori:rid:crossref.org&rfr_dat=cr_pub%3dpubmed", "http://ovidsp.ovid.com/ovidweb.cgi?T=JS&PAGE=reference&D=emed14&NEWS=N&AN=369832443", "http://ovidsp.ovid.com/ovidweb.cgi?T=JS&PAGE=reference&D=med10&NEWS=N&AN=22609818"]		SAGE Publications Inc. (2455 Teller Road, Thousand Oaks CA 91320, United States)	1First Department of Geriatric Cardiology of South Building, Chinese People's Liberation Army General Hospital, Beijing, China. United States	BACKGROUND: Cyclooxygenase 1 (COX-1), COX-2, and HO-1 are involved in the process of aspirin's effect. The genetic susceptibility of these enzymes to aspirin resistance (AR) is unclear. METHODS: A total of 431 patients took aspirin. Using arachidonic acid-induced light transmittance aggregation combined with adenosine diphosphate-induced light transmittance aggregation, 36 participants served for…
rayyan-120368701	Paradoxical protection from atherosclerosis and thrombosis in a mouse model of sickle cell disease	2013			Br. J. Haematol.	0007-1048	162	1	120-129	Wang, Hui and Luo, Wei and Wang, Jintao and Guo, Chiao and Wolffe, Stephanie L and Wang, Julia and Sun, Eddy B and Bradley, Kori N and Campbell, Andrew D and Eitzman, Daniel T	["http://dx.doi.org/10.1111/bjh.12342", "https://www.ncbi.nlm.nih.gov/pubmed/23590132", "https://www.ncbi.nlm.nih.gov/pmc/articles/PMC4780334", "https://doi.org/10.1111/bjh.12342", "http://ovidsp.ovid.com/ovidweb.cgi?T=JS&PAGE=reference&D=emed14&NEWS=N&AN=369134209", "http://ovidsp.ovid.com/ovidweb.cgi?T=JS&PAGE=reference&D=med10&NEWS=N&AN=23590132"]		Blackwell Publishing Ltd (9600 Garsington Road, Oxford OX4 2XG, United Kingdom)	Department of Internal Medicine, Cardiovascular Research Center, University of Michigan, Ann Arbor, MI, USA. United Kingdom	Sickle cell disease (SCD) is associated with vascular complications including premature stroke. The role of atherothrombosis in these vascular complications is unclear. To determine the effect of SCD on atherosclerosis and thrombosis, mice with SCD along with controls were generated by transplantation of bone marrow from mice carrying the homozygous sickle cell mutation (Hbb(hÎ²s/hÎ²s) ) or wild-…
rayyan-120368702	Short (GT)n microsatellite repeats in the heme oxygenase-1 gene promoter are associated with antioxidant and anti-inflammatory status in Mexican pediatric patients with sepsis	2013			Tohoku J. Exp. Med.	0040-8727	231	3	201-209	VÃ¡zquez-Armenta, Gabriela and GonzÃ¡lez-Leal, Natalia and J VÃ¡zquez-de la Torre, Mayra and MuÃ±oz-Valle, JosÃ© Francisco and Ramos-MÃ¡rquez, Martha E and HernÃ¡ndez-CaÃ±averal, IvÃ¡n and Plascencia-HernÃ¡ndez, Arturo and Siller-LÃ³pez, Fernando	["http://dx.doi.org/10.1620/tjem.231.201", "https://www.ncbi.nlm.nih.gov/pubmed/24201221", "https://japanlinkcenter.org/DN/JST.JSTAGE/tjem/231.201?lang=en&from=PubMed", "https://www.jstage.jst.go.jp/article/tjem/231/3/231_201/_pdf", "http://ovidsp.ovid.com/ovidweb.cgi?T=JS&PAGE=reference&D=emed14&NEWS=N&AN=370266860", "http://ovidsp.ovid.com/ovidweb.cgi?T=JS&PAGE=reference&D=med10&NEWS=N&AN=24201…		Tohoku University Medical Press (2-1 Seiryomachi, Aoba-ku, Sendai 980-8575, Japan)	Doctorado en Ciencias BiomÃ©dicas, Centro Universitario de Ciencias de la Salud, Universidad de Guadalajara. Japan	An adequate immune and antioxidant response is a key to the resolution of sepsis. Heme oxygenase-1 (HMOX1) is a stress protein with a polymorphic (GT)n repeat in its gene promoter that regulates its expression in response to oxidative injury, such as that present in sepsis. HMOX1 is the rate-limiting enzyme of heme degradation, and the heme breakdown products, CO, Fe, and bilirubin, are considere…
rayyan-120368703	Length polymorphism in heme oxygenase-1 and cardiovascular events and mortality in hemodialysis patients	2013			Clin. J. Am. Soc. Nephrol.	1555-9041	8	10	1756-1763	Chen, Yu-Hsin and Hung, Szu-Chun and Tarng, Der-Cherng	["http://dx.doi.org/10.2215/CJN.01110113", "https://www.ncbi.nlm.nih.gov/pubmed/23813560", "https://www.ncbi.nlm.nih.gov/pmc/articles/PMC3789334", "https://cjasn.asnjournals.org/cgi/pmidlookup?view=long&pmid=23813560", "http://cjasn.asnjournals.org/content/8/10/1756.full.pdf", "http://ovidsp.ovid.com/ovidweb.cgi?T=JS&PAGE=reference&D=emed14&NEWS=N&AN=369989941", "http://ovidsp.ovid.com/ovidweb.cg…		American Society of Nephrology (1725 I Street NW, Suite 510, Washington DC 20006, United States)	Department of Medicine, Taipei Veterans General Hospital, Su-Ao Branch, Yilan, Taiwan;, â€ Faculty of Medicine and, â€–Department and Institute of Physiology, National Yang-Ming University, Taipei, Taiwan;, â€¡Division of Nephrology, Buddhist Tzu Chi General Hospital, Taipei Branch, Taipei, Taiwan, Â§Division of Nephrology, Department of Medicine, Taipei Veterans General Hospital, Taipei, Taiwan.…	BACKGROUND AND OBJECTIVES: Persistent inflammation and oxidative stress play a pathogenic role in the high cardiovascular morbidity and mortality of hemodialysis patients. Heme oxygenase-1 is considered to have anti-inflammatory and antioxidant properties. This study assessed the association between the length of guanosine thymidine dinucleotide repeats in the heme oxygenase-1 gene microsatellite…
rayyan-120368704	Development of inhibitory antibodies to therapeutic factor VIII in severe hemophilia A is associated with microsatellite polymorphisms in the HMOX1 promoter	2013			Haematologica	0390-6078	98	10	1650-1655	RepessÃ©, Yohann and Peyron, Ivan and Dimitrov, Jordan D and Dasgupta, Suryasarathi and Moshai, Elika Farrokhi and Costa, Catherine and Borel-Derlon, Annie and Guillet, Benoit and D'Oiron, Roseline and Aouba, Achille and Rothschild, Chantal and Oldenburg, Johannes and Pavlova, Anna and Kaveri, Srinivas V and Lacroix-Desmazes, SÃ©bastien and ABIRISK consortium	["http://dx.doi.org/10.3324/haematol.2013.084665", "https://www.ncbi.nlm.nih.gov/pubmed/23716558", "https://www.ncbi.nlm.nih.gov/pmc/articles/PMC3789472", "https://doi.org/10.3324/haematol.2013.084665", "http://www.haematologica.org/content/98/10/1650.full.pdf", "http://ovidsp.ovid.com/ovidweb.cgi?T=JS&PAGE=reference&D=emed14&NEWS=N&AN=369947046", "http://www.haematologica.org/cgi/pmidlookup?view…		Ferrata Storti Foundation (Via G. Belli 4, Pavia 27100, Italy)	Sebastien.Lacroix-Desmazes@crc.jussieu.fr. Italy	Induction of heme oxygenase-1, a stress-inducible enzyme with anti-inflammatory activity, reduces the immunogenicity of therapeutic factor VIII in experimental hemophilia A. In humans, heme oxygenase-1 expression is modulated by polymorphisms in the promoter of the heme oxygenase-1-encoding gene (HMOX1). We investigated the relationship between polymorphisms in the HMOX1 promoter and factor VIII …
rayyan-120368705	Docosahexaenoic acid (DHA)-induced heme oxygenase-1 attenuates cytotoxic effects of DHA in vascular smooth muscle cells	2013			Atherosclerosis	0021-9150	230	2	406-413	Stulnig, Gabriel and Frisch, Marie-Therese and Crnkovic, Slaven and Stiegler, Philipp and Sereinigg, Michael and Stacher, Elvira and Olschewski, Horst and Olschewski, Andrea and Frank, SaÅ¡a	["http://dx.doi.org/10.1016/j.atherosclerosis.2013.08.002", "https://www.ncbi.nlm.nih.gov/pubmed/24075775", "https://linkinghub.elsevier.com/retrieve/pii/S0021-9150(13)00477-2", "http://ovidsp.ovid.com/ovidweb.cgi?T=JS&PAGE=reference&D=emed14&NEWS=N&AN=369874316", "http://ovidsp.ovid.com/ovidweb.cgi?T=JS&PAGE=reference&D=med10&NEWS=N&AN=24075775"]		Elsevier Ireland Ltd (P.O. Box 85, Limerick, Ireland)	Institute of Molecular Biology and Biochemistry, Center of Molecular Medicine, Medical University of Graz, Harrachgasse 21/III, A-8010 Graz, Austria. Ireland	OBJECTIVE: Docosahexaenoic acid (DHA), a member of n-3 polyunsaturated fatty acids (n-3 PUFA) is a potent regulator of molecular events implicated in cardiovascular health. In a previous study we found that Ca(2+)-dependent oxidative stress is the central and initial event responsible for induction of unfolded protein response (UPR), cell cycle arrest and apoptosis in DHA treated primary human sm…
rayyan-120368706	Shorter GT repeats in the heme oxygenase-1 gene promoter are associated with a lower severity score in coronary artery disease	2013			J. Chin. Med. Assoc.	1726-4901	76	6	312-318	Liang, Kae-Woei and Sheu, Wayne H-H and Lee, Wen-Lieng and Lee, I-Te and Lin, Shih-Yi and Ting, Chih-Tai and Lee, Wen-Jane	["http://dx.doi.org/10.1016/j.jcma.2013.03.005", "https://www.ncbi.nlm.nih.gov/pubmed/23602216", "https://linkinghub.elsevier.com/retrieve/pii/S1726-4901(13)00060-9", "https://Insights.ovid.com/pubmed?pmid=23602216", "http://ovidsp.ovid.com/ovidweb.cgi?T=JS&PAGE=reference&D=emed14&NEWS=N&AN=52544478", "http://ovidsp.ovid.com/ovidweb.cgi?T=JS&PAGE=reference&D=med10&NEWS=N&AN=23602216"]		Elsevier Ltd (Langford Lane, Kidlington, Oxford OX5 1GB, United Kingdom)	Cardiovascular Center, Taichung Veterans General Hospital, Taichung, Taiwan, ROC. United Kingdom	BACKGROUND: The glutathione thymidine repeats [(GT)n] of the heme oxygenase (HO)-1 gene promoter have been shown to be correlated with the incidence of coronary artery disease (CAD), patients with shorter repeats being less likely to have CAD. In this study, we investigated whether (GT)n repeats in the HO-1 promoter were related to a quantitative angiographic severity of CAD. METHODS: The allele …
rayyan-120368707	The glutathione synthesis gene Gclm modulates amphiphilic polymer-coated CdSe/ZnS quantum dot-induced lung inflammation in mice	2013			PLoS One	1932-6203	8	5	e64165	McConnachie, Lisa A and Botta, Dianne and White, Collin C and Weldy, Chad S and Wilkerson, Hui-Wen and Yu, Jianbo and Dills, Russell and Yu, Xiaozhong and Griffith, William C and Faustman, Elaine M and Farin, Federico M and Gill, Sean E and Parks, William C and Hu, Xiaoge and Gao, Xiaohu and Eaton, David L and Kavanagh, Terrance J	["http://dx.doi.org/10.1371/journal.pone.0064165", "https://www.ncbi.nlm.nih.gov/pubmed/23724032", "https://www.ncbi.nlm.nih.gov/pmc/articles/PMC3664581", "https://dx.plos.org/10.1371/journal.pone.0064165", "http://www.plosone.org/article/fetchObject.action?uri=info%3Adoi%2F10.1371%2Fjournal.pone.0064165&representation=PDF", "http://ovidsp.ovid.com/ovidweb.cgi?T=JS&PAGE=reference&D=emed14&NEWS=N&…		Public Library of Science (185 Berry Street, Suite 1300, San Francisco CA 94107, United States)	Department of Environmental and Occupational Health Sciences, University of Washington, Seattle, Washington, United States of America. United States	Quantum dots (QDs) are unique semi-conductor fluorescent nanoparticles with potential uses in a variety of biomedical applications. However, concerns exist regarding their potential toxicity, specifically their capacity to induce oxidative stress and inflammation. In this study we synthesized CdSe/ZnS core/shell QDs with a tri-n-octylphosphine oxide, poly(maleic anhydride-alt-1-tetradecene) (TOPO…
rayyan-120368708	High prevalence of epigenetic inactivation of the human four and a half LIM domains 1 gene in human oral cancer	2013			Int. J. Oncol.	1019-6439	42	1	141-150	Koike, Kazuyuki and Kasamatsu, Atsushi and Iyoda, Manabu and Saito, Yasuhiro and Kouzu, Yukinao and Koike, Hirofumi and Sakamoto, Yosuke and Ogawara, Katsunori and Tanzawa, Hideki and Uzawa, Katsuhiro	["http://dx.doi.org/10.3892/ijo.2012.1677", "https://www.ncbi.nlm.nih.gov/pubmed/23123766", "http://www.spandidos-publications.com/ijo/42/1/141", "http://www.spandidos-publications.com/serveFile/ijo_42_1_141_PDF.pdf?type=article&article_id=ijo_42_1_141&item=PDF", "http://ovidsp.ovid.com/ovidweb.cgi?T=JS&PAGE=reference&D=emed14&NEWS=N&AN=368320508", "http://ovidsp.ovid.com/ovidweb.cgi?T=JS&PAGE=re…		Spandidos Publications Ltd. (10 Vriaxidos Street, Athens 11635, Greece)	Department of Clinical Molecular Biology, Chiba University, Chuo-ku, Chiba, Japan. Greece	The four and a half LIM domains 1 (FHL1) gene has been related to carcinogenesis. However, the expression status of FHL1 in human oral squamous cell carcinoma (OSCC) remains unclear and the detailed mechanism of gene silencing is poorly understood. The aim of this study was to examine the FHL1 expression level and its regulatory mechanism in OSCCs. Quantitative reverse-transcriptase-polymerase ch…
rayyan-120368709	Metabolic characterization of primary rat hepatocytes cultivated in parallel microfluidic biochips	2013			J. Pharm. Sci.	0022-3549	102	9	3264-3276	Legendre, Audrey and Baudoin, RÃ©gis and Alberto, Giulia and Paullier, Patrick and Naudot, Marie and Bricks, Thibault and Brocheton, Jessy and Jacques, SÃ©bastien and Cotton, JÃ©rÃ´me and Leclerc, Eric	["http://dx.doi.org/10.1002/jps.23466", "https://www.ncbi.nlm.nih.gov/pubmed/23423727", "https://linkinghub.elsevier.com/retrieve/pii/S0022-3549(15)30909-6", "https://onlinelibrary.wiley.com/resolve/openurl?genre=article&sid=nlm:pubmed&issn=0022-3549&date=2013&volume=102&issue=9&spage=3264", "http://ovidsp.ovid.com/ovidweb.cgi?T=JS&PAGE=reference&D=emed14&NEWS=N&AN=369581171", "http://ovidsp.ovid…		John Wiley and Sons Inc. (P.O.Box 18667, Newark NJ 07191-8667, United States)	CNRS UMR 7338, Laboratoire de BiomÃ©canique et Bio ingÃ©nierie, UniversitÃ© de Technologie de CompiÃ¨gne, France. United States	The functionality of primary rat hepatocytes was assessed in an Integrated Dynamic Cell Cultures in Microsystem (IDCCM) device. We characterized the hepatocytes over 96 h of culture and evaluated the impact of dynamic cell culture on their viability, inducibility, and metabolic activity. Reverse Transcription quantitative Polymerase Chain Reaction (RTqPCR) was performed on selected genes: liver t…
rayyan-120368710	Polymorphism in the HMOX1 gene is associated with high levels of fetal hemoglobin in Brazilian patients with sickle cell anemia	2013			Hemoglobin	0363-0269	37	4	315-324	Gil, Gislene P and Ananina, Galina and Oliveira, Mariana B and Costa, Fernando F and Silva, MÃ¡rcio J and Santos, Magnun N N and Bezerra, Marcos A C and Hatzlhofer, BetÃ¢nia L D and Araujo, Aderson S and Melo, MÃ´nica B	["http://dx.doi.org/10.3109/03630269.2013.789438", "https://www.ncbi.nlm.nih.gov/pubmed/23725037", "https://www.tandfonline.com/doi/full/10.3109/03630269.2013.789438", "http://ovidsp.ovid.com/ovidweb.cgi?T=JS&PAGE=reference&D=emed14&NEWS=N&AN=369258156", "http://ovidsp.ovid.com/ovidweb.cgi?T=JS&PAGE=reference&D=med10&NEWS=N&AN=23725037"]		Informa Healthcare (52 Vanderbilt Ave., New York 10017, United States)	Laboratory of Human Molecular Genetics, Center of Molecular Biology and Genetic Engineering CBMEG, University of Campinas UNICAMP, Campinas, SÃ£o Paulo, Brazil. United States	The aim of this study was to investigate the association between three polymorphisms involved in the oxidative stress pathway and fetal hemoglobin (Hb F) levels in patients with sickle cell anemia in a Brazilian population. One hundred and seven patients with sickle cell anemia were recruited for genomic DNA extraction. The levels of Hb F, sex and age were evaluated. Three polymorphisms, rs4673:T…
rayyan-120368711	Genetic variations in detoxification enzymes and HIF-1alpha in Japanese patients with COPD	2013			Clin. Respir. J.	1752-6981	7	1	2015-07-01	Putra, Andika Chandra and Tanimoto, Keiji and Arifin, Marina and Antariksa, Budhi and Hiyama, Keiko	["http://ovidsp.ovid.com/ovidweb.cgi?T=JS&PAGE=reference&D=emed14&NEWS=N&AN=51517179", "http://dx.doi.org/10.1111/j.1752-699X.2011.00255.x", "https://www.ncbi.nlm.nih.gov/pubmed/21651746", "https://doi.org/10.1111/j.1752-699X.2011.00255.x", "http://ovidsp.ovid.com/ovidweb.cgi?T=JS&PAGE=reference&D=med10&NEWS=N&AN=21651746"]		Blackwell Publishing Ltd (9600 Garsington Road, Oxford OX4 2XG, United Kingdom)	K. Hiyama, Department of Radiation Medicine, Research Institute for Radiation Biology and Medicine, Hiroshima University, 1-2-3 Kasumi, Minami-ku, Hiroshima 734-8551, Japan. E-mail: khiyama@hiroshima-u.ac.jp United Kingdom	Introduction: Genetic factors contribute as major determinants in the pathophysiological mechanisms of chronic obstructive pulmonary disease (COPD). Therefore, identification of candidate genes and various gene polymorphisms have improved our understanding of COPD. Objective(s): Clarify the genes, including HIF1A, that contribute to the development of COPD. Method(s): We compared the genotype fre…
rayyan-120368712	Length polymorphisms of heme oxygenase-1 determine the effect of far-infrared therapy on the function of arteriovenous fistula in hemodialysis patients: a novel physicogenomic study	2013			Nephrol. Dial. Transplant	0931-0509	28	5	1284-1293	Lin, Chih-Ching and Chung, Ming-Yi and Yang, Wu-Chang and Lin, Shing-Jong and Lee, Pui-Ching	["http://dx.doi.org/10.1093/ndt/gfs608", "https://www.ncbi.nlm.nih.gov/pubmed/23345623", "https://academic.oup.com/ndt/article-lookup/doi/10.1093/ndt/gfs608", "http://ovidsp.ovid.com/ovidweb.cgi?T=JS&PAGE=reference&D=emed14&NEWS=N&AN=368955392", "http://ovidsp.ovid.com/ovidweb.cgi?T=JS&PAGE=reference&D=med10&NEWS=N&AN=23345623"]		Oxford University Press (Great Clarendon Street, Oxford OX2 6DP, United Kingdom)	School of Medicine, National Yang-Ming University, Taipei, Taiwan. lincc2@vghtpe.gov.tw United Kingdom	BACKGROUND: The objective of this study was to evaluate the interaction between the length polymorphism of the guanosine thymidine repeat [(GT)n] in the heme oxygenase-1 (HO-1) gene and far-infrared (FIR) therapy on access flow (Qa) and arteriovenous fistula (AVF) patency in hemodialysis (HD) patients. METHODS: A total of 280 HD patients were randomized into a control group (n = 141) and the FIR …
rayyan-120368713	Suppression of hepcidin expression and iron overload mediate Salmonella susceptibility in ankyrin 1 ENU-induced mutant	2013			PLoS One	1932-6203	8	2	e55331	Yuki, Kyoko E and Eva, Megan M and Richer, Etienne and Chung, Dudley and Paquet, MarilÃ¨ne and Cellier, Mathieu and Canonne-Hergaux, FranÃ§ois and Vaulont, Sophie and Vidal, Silvia M and Malo, Danielle	["http://dx.doi.org/10.1371/journal.pone.0055331", "https://www.ncbi.nlm.nih.gov/pubmed/23390527", "https://www.ncbi.nlm.nih.gov/pmc/articles/PMC3563626", "https://dx.plos.org/10.1371/journal.pone.0055331", "http://www.plosone.org/article/fetchObjectAttachment.action?uri=info%3Adoi%2F10.1371%2Fjournal.pone.0055331&representation=PDF", "http://ovidsp.ovid.com/ovidweb.cgi?T=JS&PAGE=reference&D=emed…		Public Library of Science (185 Berry Street, Suite 1300, San Francisco CA 94107, United States)	Department of Human Genetics, McGill University, MontrÃ©al, Quebec, Canada. United States	Salmonella, a ubiquitous Gram-negative intracellular bacterium, is a food borne pathogen that infects a broad range of hosts. Infection with Salmonella Typhimurium in mice is a broadly recognized experimental model resembling typhoid fever in humans. Using a N-ethyl-N-nitrosurea (ENU) mutagenesis recessive screen, we report the identification of Ity16 (Immunity to Typhimurium locus 16), a locus r…
rayyan-120368714	Combined platelet count with sCD163 and genetic variants optimizes esophageal varices prediction in cirrhotic patients	2013			J. Gastroenterol. Hepatol.	0815-9319	28	1	112-121	Yang, Ying-Ying and Hou, Ming-Chih and Lin, Ming-Wei and Chen, Ping-Hsien and Liao, Wei-Chih and Chu, Chi-Jen and Lin, Han-Chieh	["http://dx.doi.org/10.1111/j.1440-1746.2012.07245.x", "https://www.ncbi.nlm.nih.gov/pubmed/22849380", "https://doi.org/10.1111/j.1440-1746.2012.07245.x", "http://www3.interscience.wiley.com/journal/118533731/toc", "http://ovidsp.ovid.com/ovidweb.cgi?T=JS&PAGE=reference&D=emed14&NEWS=N&AN=368006689", "http://ovidsp.ovid.com/ovidweb.cgi?T=JS&PAGE=reference&D=med10&NEWS=N&AN=22849380"]		Blackwell Publishing (E-mail: info@asia.blackpublishing.com.au)	Division of General Medicine, Taipei Veterans General Hospital, Taipei, Taiwan. yangyy@vghtpe.gov.tw Australia	BACKGROUND AND AIM: Endoscopic screening for esophageal varices (EVs) is expensive and invasive. Besides traditional noninvasive markers, we explore additional candidate markers including portal hypertension serum marker-soluble CD136 (sCD163) and genetic variants of splanchnic vasodilatation and revascularization pathways for prediction of EVs in cirrhotic patients. METHODS: A total of 951 cirrh…
rayyan-120368715	Heme oxygenase-1 gene variants and hyperbilirubinemia risk in North Indian newborns	2013			Eur. J. Pediatr.	0340-6199	172	12	1627-1632	Tiwari, Pankaj Kumar and Sethi, Amanpreet and Basu, Sriparna and Raman, Rajiva and Kumar, Ashok	["http://dx.doi.org/10.1007/s00431-013-2091-7", "https://www.ncbi.nlm.nih.gov/pubmed/23877636", "https://dx.doi.org/10.1007/s00431-013-2091-7", "http://ovidsp.ovid.com/ovidweb.cgi?T=JS&PAGE=reference&D=emed14&NEWS=N&AN=52694108", "http://ovidsp.ovid.com/ovidweb.cgi?T=JS&PAGE=reference&D=med10&NEWS=N&AN=23877636"]		Springer Verlag (Tiergartenstrasse 17, Heidelberg D-69121, Germany)	Department of Pediatrics, Institute of Medical Sciences, Banaras Hindu University, Varanasi, 221 005, India. Germany	Heme oxygenase-1 (HO-1) is a rate-limiting enzyme in bilirubin metabolism, and its genetic variant may modulate hyperbilirubinemia risk in neonates. The aim of the present study was to assess the association between heme oxygenase-1 gene variants and hyperbilirubinemia risk in Indian newborns. In a prospective case-control study, we analyzed (GT)n repeats and g.-413A>T variant of HO-1 gene and UG…
rayyan-120368716	Increase of oxidative stress by a novel PINK1 mutation, P209A	2013			Free Radic. Biol. Med.	0891-5849	58		160-169	Chien, Wei-Lin and Lee, Tzeng-Ruei and Hung, Shih-Ya and Kang, Kai-Hsiang and Wu, Ruey-Meei and Lee, Ming-Jen and Fu, Wen-Mei	["http://dx.doi.org/10.1016/j.freeradbiomed.2012.12.008", "https://www.ncbi.nlm.nih.gov/pubmed/23261939", "https://linkinghub.elsevier.com/retrieve/pii/S0891-5849(12)01849-7", "http://ovidsp.ovid.com/ovidweb.cgi?T=JS&PAGE=reference&D=emed14&NEWS=N&AN=52423879", "http://ovidsp.ovid.com/ovidweb.cgi?T=JS&PAGE=reference&D=med10&NEWS=N&AN=23261939"]		Elsevier Inc. (360 Park Avenue South, New York NY 10010, United States)	Pharmacological Institute, College of Medicine, National Taiwan University, Taipei, Taiwan. United States	Mutation in the human PTEN-induced protein kinase 1 (PINK1) gene is responsible for the second most common form of recessive Parkinson disease (PD). We have identified a single heterozygous PINK1 mutation, P209A, from a cohort of 68 patients with early onset PD. From age 31, this patient developed an asymmetric bradykinesia with rigidity that was L-DOPA responsive. An [(18)F]-fluorodopa PET scan …
rayyan-120368717	The prediction of coronary artery disease based on non-invasive examinations and heme oxygenase 1 polymorphism versus virtual histology	2013			J. Invasive Cardiol.	1042-3931	25	1	32-37	Kovarnik, Tomas and Kral, Ales and Skalicka, Hana and Mintz, Gary S and Kralik, Lubomir and Chval, Martin and Horak, Jan and Skalicka, Lenka and Sonka, Milan and Wahle, Andreas and Downe, Richard W and Uhrova, Jana and Benakova, Hana and Cernohousova, Lenka and Martasek, Pavel and Belohlavek, Jan and Aschermann, Michael and Linhart, Ales	["https://www.ncbi.nlm.nih.gov/pubmed/23293173", "http://www.invasivecardiology.com/articles/prediction-coronary-artery-disease-based-non-invasive-examinations-and-heme-oxygenase-1-pol", "http://ovidsp.ovid.com/ovidweb.cgi?T=JS&PAGE=reference&D=emed14&NEWS=N&AN=368111905", "http://ovidsp.ovid.com/ovidweb.cgi?T=JS&PAGE=reference&D=medc&NEWS=N&AN=23293173"]		HMP Communications (83 General Warren Blvd. Suite 100, Malven PA 19355, United States)	2nd Department of Medicine - Department of Cardiovascular Medicine, First Faculty of Medicine, Charles University in Prague and General University Hospital in Prague, II. interni klinika, U nemocnice 2, Prague, 12808 Czech Republic. tomas.kovarnik@vfn.cz United States	OBJECTIVE: Prediction of coronary atherosclerosis in patients with stable angina based on non-invasive examinations. METHODS: Pro-inflammatory markers, heme oxygenase-1 (HO-1) polymorphism, lipid levels, Framingham risk score (FRS), and carotid ultrasound were analyzed and compared to grayscale and virtual histology intravascular ultrasound (VH-IVUS). RESULTS: A total of 101 patients were include…
rayyan-120368718	Nrf2 is controlled by two distinct Î²-TrCP recognition motifs in its Neh6 domain, one of which can be modulated by GSK-3 activity	2013			Oncogene	0950-9232	32	32	3765-3781	Chowdhry, S and Zhang, Y and McMahon, M and Sutherland, C and Cuadrado, A and Hayes, J D	["http://www.nature.com/articles/onc2012388", "http://dx.doi.org/10.1038/onc.2012.388", "https://www.ncbi.nlm.nih.gov/pubmed/22964642", "https://www.ncbi.nlm.nih.gov/pmc/articles/PMC3522573", "http://ovidsp.ovid.com/ovidweb.cgi?T=JS&PAGE=reference&D=emed14&NEWS=N&AN=52202062", "https://doi.org/10.1038/onc.2012.388", "http://ovidsp.ovid.com/ovidweb.cgi?T=JS&PAGE=reference&D=medc&NEWS=N&AN=22964642…		Springer Nature	Jacqui Wood Cancer Centre, Division of Cancer Research, Ninewells Hospital and Medical School, University of Dundee, Dundee, Scotland, UK. United Kingdom	Identification of regulatable mechanisms by which transcription factor NF-E2 p45-related factor 2 (Nrf2) is repressed will allow strategies to be designed that counter drug resistance associated with its upregulation in tumours that harbour somatic mutations in Kelch-like ECH-associated protein-1 (Keap1), a gene that encodes a joint adaptor and substrate receptor for the Cul3-Rbx1/Roc1 ubiquitin …
rayyan-120368719	Molecular pathways: Fumarate hydratase-deficient kidney cancer--targeting the Warburg effect in cancer	2013			Clin. Cancer Res.	1078-0432	19	13	3345-3352	Linehan, W Marston and Rouault, Tracey A	["http://dx.doi.org/10.1158/1078-0432.CCR-13-0304", "https://www.ncbi.nlm.nih.gov/pubmed/23633457", "https://www.ncbi.nlm.nih.gov/pmc/articles/PMC4447120", "http://clincancerres.aacrjournals.org/cgi/pmidlookup?view=long&pmid=23633457", "http://clincancerres.aacrjournals.org/content/19/13/3345.full.pdf+html", "http://ovidsp.ovid.com/ovidweb.cgi?T=JS&PAGE=reference&D=emed14&NEWS=N&AN=369267211", "h…		American Association for Cancer Research Inc. (615 Chestnut Street, 17th Floor, Philadelphia PA 19106-3483, United States)	Urologic Oncology Branch, Center for Cancer Research, National Cancer Institute, Bethesda, MD 20892, USA. WML@nih.gov United States	Hereditary leiomyomatosis and renal cell carcinoma (HLRCC) is a hereditary cancer syndrome in which affected individuals are at risk for development of cutaneous and uterine leiomyomas and an aggressive form of type II papillary kidney cancer. HLRCC is characterized by germline mutation of the tricarboxylic acid (TCA) cycle enzyme, fumarate hydratase (FH). FH-deficient kidney cancer is characteri…
rayyan-120368720	A rapid fluorescent method to quantify neuronal loss after experimental intracerebral hemorrhage	2013			J. Neurosci. Methods	0165-0270	216	2	128-136	Chen-Roetling, Jing and Lu, Xiangping and Regan, Kathleen A and Regan, Raymond F	["http://dx.doi.org/10.1016/j.jneumeth.2013.03.025", "https://www.ncbi.nlm.nih.gov/pubmed/23583700", "https://www.ncbi.nlm.nih.gov/pmc/articles/PMC3679307", "https://linkinghub.elsevier.com/retrieve/pii/S0165-0270(13)00130-1", "http://ovidsp.ovid.com/ovidweb.cgi?T=JS&PAGE=reference&D=emed14&NEWS=N&AN=369001023", "http://ovidsp.ovid.com/ovidweb.cgi?T=JS&PAGE=reference&D=med10&NEWS=N&AN=23583700"]		Elsevier (P.O. Box 211, Amsterdam 1000 AE, Netherlands)	Department of Emergency Medicine, Thomas Jefferson University, 1025 Walnut Street, College Building Room 813, Philadelphia, PA 19107, USA. Netherlands	Neuronal loss in tissue surrounding an intracerebral hemorrhage (ICH) is usually quantified by labor-intensive histological methods that are subject to bias. Fluorescent protein expression has been successfully used as a marker of cell viability in vitro and in retinal studies in vivo, but not in any ICH model to date. The potential of this approach was investigated using transgenic mice that con…
rayyan-120368721	A mutation in the HFE gene is associated with altered brain iron profiles and increased oxidative stress in mice	2013			Biochim. Biophys. Acta	0006-3002	1832	6	729-741	Nandar, Wint and Neely, Elizabeth B and Unger, Erica and Connor, James R	["https://linkinghub.elsevier.com/retrieve/pii/S0925443913000549", "http://dx.doi.org/10.1016/j.bbadis.2013.02.009", "https://www.ncbi.nlm.nih.gov/pubmed/23429074", "http://ovidsp.ovid.com/ovidweb.cgi?T=JS&PAGE=reference&D=emed14&NEWS=N&AN=368540303", "https://linkinghub.elsevier.com/retrieve/pii/S0925-4439(13)00054-9", "http://ovidsp.ovid.com/ovidweb.cgi?T=JS&PAGE=reference&D=med10&NEWS=N&AN=234…		Elsevier BV	Department of Neurosurgery, The Pennsylvania State University, M. S. Hershey Medical Center, PA 17033, USA. wnandar@hmc.psu.edu Netherlands	Because of the increasing evidence that H63D HFE polymorphism appears in higher frequency in neurodegenerative diseases, we evaluated the neurological consequences of H63D HFE in vivo using mice that carry H67D HFE (homologous to human H63D). Although total brain iron concentration did not change significantly in the H67D mice, brain iron management proteins expressions were altered significantly…
rayyan-120368722	GT microsatellite repeats in the heme oxygenase-1 gene promoter associated with abdominal aortic aneurysm in Croatian patients	2013			Biochem. Genet.	0006-2928	51	5	482-492	Gregorek, Andrea Crkvenac and Gornik, Kristina Crkvenac and Polancec, Darija Stupin and Dabelic, Sanja	["http://dx.doi.org/10.1007/s10528-013-9579-8", "https://www.ncbi.nlm.nih.gov/pubmed/23430116", "https://doi.org/10.1007/s10528-013-9579-8", "http://ovidsp.ovid.com/ovidweb.cgi?T=JS&PAGE=reference&D=emed14&NEWS=N&AN=52455292", "http://ovidsp.ovid.com/ovidweb.cgi?T=JS&PAGE=reference&D=med10&NEWS=N&AN=23430116"]		Springer New York (233 Spring Street, New York NY 10013-1578, United States)	Division of Vascular Surgery, Clinic of Surgery, University Hospital Center Zagreb, Zagreb, Croatia. United States	Abdominal aortic aneurysm (AAA) is a complex genetic disorder caused by the interplay of genetic and environmental risk factors. The number of (GT)(n) repeats in the heme oxygenase-1 (HO-1) gene promoter modulates transcription of this enzyme, which might have anti-inflammatory, antioxidant, antiapoptotic, and antiproliferative effect. The distribution of alleles and genotypes in Croatian individ…
rayyan-120368723	Haptoglobin 2 allele associates with unstable carotid plaque and major cardiovascular events	2013			Atherosclerosis	0021-9150	230	2	228-234	IjÃ¤s, Petra and Saksi, Jani and Soinne, Lauri and Tuimala, Jarno and Jauhiainen, Matti and Jula, Antti and KÃ¤hÃ¶nen, Mika and KesÃ¤niemi, Y Antero and Kovanen, Petri T and Kaste, Markku and Lindsberg, Perttu J	["http://dx.doi.org/10.1016/j.atherosclerosis.2013.07.008", "https://www.ncbi.nlm.nih.gov/pubmed/24075749", "https://linkinghub.elsevier.com/retrieve/pii/S0021-9150(13)00413-9", "http://ovidsp.ovid.com/ovidweb.cgi?T=JS&PAGE=reference&D=emed14&NEWS=N&AN=369885105", "http://ovidsp.ovid.com/ovidweb.cgi?T=JS&PAGE=reference&D=med10&NEWS=N&AN=24075749"]		Elsevier Ireland Ltd (P.O. Box 85, Limerick, Ireland)	Department of Neurology, Helsinki University Central Hospital, Finland; Research Programs Unit, Molecular Neurology, Biomedicum-Helsinki and Department of Clinical Neurosciences, University of Helsinki, Finland. Electronic address: petra.ijas@hus.fi. Ireland	OBJECTIVE: Intraplaque hemorrhages (IPH) may predispose to unstable atherosclerotic disease and its atherothrombotic complications, ischemic stroke and coronary syndromes. However, the discriminative value of IPH has been limited in histological and imaging studies suggesting that confounding factors modulate the response to IPH. We studied whether common variants of haptoglobin (Hp), which facil…
rayyan-120368724	Biochemical and immunological mechanisms by which sickle cell trait protects against malaria	2013			Malar. J.	1475-2875	12	1	317	Gong, Lauren and Parikh, Sunil and Rosenthal, Philip J and Greenhouse, Bryan	["http://dx.doi.org/10.1186/1475-2875-12-317", "https://www.ncbi.nlm.nih.gov/pubmed/24025776", "https://www.ncbi.nlm.nih.gov/pmc/articles/PMC3847285", "https://malariajournal.biomedcentral.com/articles/10.1186/1475-2875-12-317", "http://ovidsp.ovid.com/ovidweb.cgi?T=JS&PAGE=reference&D=emed14&NEWS=N&AN=52774701", "http://ovidsp.ovid.com/ovidweb.cgi?T=JS&PAGE=reference&D=med10&NEWS=N&AN=24025776"]		BioMed Central Ltd. (Floor 6, 236 Gray's Inn Road, London WC1X 8HB, United Kingdom)	University of California, Box 1234, San Francisco 94143, CA, USA. bgreenhouse@medsfgh.ucsf.edu. United Kingdom	Sickle cell trait (HbAS) is the best-characterized genetic polymorphism known to protect against falciparum malaria. Although the protective effect of HbAS against malaria is well known, the mechanism(s) of protection remain unclear. A number of biochemical and immune-mediated mechanisms have been proposed, and it is likely that multiple complex mechanisms are responsible for the observed protect…
rayyan-120368725	Parallel SCF adaptor capture proteomics reveals a role for SCFFBXL17 in NRF2 activation via BACH1 repressor turnover	2013			Mol. Cell	1097-2765	52	1	2024-09-01	Tan, Meng-Kwang Marcus and Lim, Hui-Jun and Bennett, Eric J and Shi, Yang and Harper, J Wade	["http://dx.doi.org/10.1016/j.molcel.2013.08.018", "https://www.ncbi.nlm.nih.gov/pubmed/24035498", "https://www.ncbi.nlm.nih.gov/pmc/articles/PMC3981468", "https://linkinghub.elsevier.com/retrieve/pii/S1097-2765(13)00591-1", "http://ovidsp.ovid.com/ovidweb.cgi?T=JS&PAGE=reference&D=emed14&NEWS=N&AN=52773328", "http://ovidsp.ovid.com/ovidweb.cgi?T=JS&PAGE=reference&D=med10&NEWS=N&AN=24035498"]		Cell Press (1100 Massachusetts Avenue, Cambridge MA 02138-9957, United States)	Department of Cell Biology, Harvard Medical School, Boston, MA 02115, USA. United States	Modular cullin-RING E3 ubiquitin ligases (CRLs) use substrate binding adaptor proteins to specify target ubiquitylation. Many of the ~200 human CRL adaptor proteins remain poorly studied due to a shortage of efficient methods to identify biologically relevant substrates. Here, we report the development of parallel adaptor capture (PAC) proteomics and its use to systematically identify candidate t…
rayyan-120368726	Alternative 5' untranslated regions are involved in expression regulation of human heme oxygenase-1	2013			PLoS One	1932-6203	8	10	e77224	Kramer, Marcel and Sponholz, Christoph and Slaba, Monique and Wissuwa, Bianka and Claus, Ralf A and Menzel, Uwe and Huse, Klaus and Platzer, Matthias and Bauer, Michael	["http://dx.doi.org/10.1371/journal.pone.0077224", "https://www.ncbi.nlm.nih.gov/pubmed/24098580", "https://www.ncbi.nlm.nih.gov/pmc/articles/PMC3788786", "https://dx.plos.org/10.1371/journal.pone.0077224", "http://www.plosone.org/article/fetchObject.action;jsessionid=4B95E048CE6675426F75F5E93D7C1A2A?uri=info%3Adoi%2F10.1371%2Fjournal.pone.00777224&representation=PDF", "http://ovidsp.ovid.com/ovi…		Public Library of Science (185 Berry Street, Suite 1300, San Francisco CA 94107, United States)	Integrated Research and Treatment Center, Center for Sepsis Control and Care (CSCC), Jena University Hospital, Jena, Germany ; Genome Analysis, Leibniz Institute for Age Research - Fritz Lipmann Institute, Jena, Germany. United States	The single nucleotide polymorphism rs2071746 and a (GT)n microsatellite within the human gene encoding heme oxygenase-1 (HMOX1) are associated with incidence or outcome in a variety of diseases. Most of these associations involve either release of heme or oxidative stress. Both polymorphisms are localized in the promoter region, but previously reported correlations with heme oxygenase-1 expressio…
rayyan-120368727	The association between heme oxygenase-1 gene promoter polymorphism and the outcomes of catheter ablation of atrial fibrillation	2013			PLoS One	1932-6203	8	2	e56440	Hu, Yu-Feng and Lee, Kun-Tai and Wang, Hsueh-Hsiao and Ueng, Kwo-Chang and Yeh, Hung-I and Chao, Tze-Fan and Liao, Jo-Nan and Lin, Yenn-Jiang and Chang, Shih-Lin and Lo, Li-Wei and Tuan, Ta-Chuan and Li, Cheng-Hung and Chung, Fa-Po and Hsu, Chiao-Po and Chang, Hsiao-Huang and Huang, Cheng-Hsiung and Chen, Shih-Ann	["http://dx.doi.org/10.1371/journal.pone.0056440", "https://www.ncbi.nlm.nih.gov/pubmed/23437133", "https://www.ncbi.nlm.nih.gov/pmc/articles/PMC3577889", "https://dx.plos.org/10.1371/journal.pone.0056440", "http://www.plosone.org/article/fetchObjectAttachment.action?uri=info%3Adoi%2F10.1371%2Fjournal.pone.0056440&representation=PDF", "http://ovidsp.ovid.com/ovidweb.cgi?T=JS&PAGE=reference&D=emed…		Public Library of Science (185 Berry Street, Suite 1300, San Francisco CA 94107, United States)	Division of Cardiology, Department of Medicine, Taipei Veterans General Hospital, Taipei, Taiwan. United States	A length polymorphism of GT repeats in the promoter region of the human heme oxygenase-1 (HO-1) gene modulates its gene transcription to protect against myocardial injury. The present study investigated the association between HO-1 promoter polymorphisms and the outcomes of catheter ablation of atrial fibrillation (AF). The allelic frequencies of GT repeats in the HO-1 gene promoter were screened…
rayyan-120368728	Heme oxygenase-1 is involved in nitric oxide- and cGMP-induced Î±-Amy2/54 gene expression in GA-treated wheat aleurone layers	2013			Plant Mol. Biol.	0167-4412	81	1	27-40	Wu, Mingzhu and Wang, Fangquan and Zhang, Chen and Xie, Yanjie and Han, Bin and Huang, Jingjing and Shen, Wenbiao	["http://link.springer.com/10.1007/s11103-012-9979-x", "http://dx.doi.org/10.1007/s11103-012-9979-x", "https://www.ncbi.nlm.nih.gov/pubmed/23090695", "http://ovidsp.ovid.com/ovidweb.cgi?T=JS&PAGE=reference&D=emed14&NEWS=N&AN=52270610", "https://doi.org/10.1007/s11103-012-9979-x", "http://ovidsp.ovid.com/ovidweb.cgi?T=JS&PAGE=reference&D=med10&NEWS=N&AN=23090695"]		Springer Science and Business Media LLC	College of Life Sciences, Nanjing Agricultural University, Nanjing 210095, People's Republic of China. Netherlands	Here, Î±-Amy2/54 gene expression was used as a molecular probe to investigate the interrelationship among nitric oxide (NO), cyclic GMP (cGMP), and heme oxygenase-1 (HO-1) in GA-treated wheat aleurone layers. The inducible expressions of Î±-Amy2/54 and Î±-amylase activity were respectively amplified by two NO-releasing compounds, sodium nitroprusside (SNP) and spermine NONOate, in a GA-dependent …
rayyan-120368729	A knockdown mutation of YELLOW-GREEN LEAF2 blocks chlorophyll biosynthesis in rice	2013			Plant Cell Rep.	0721-7714	32	12	1855-1867	Chen, Hong and Cheng, Zhijun and Ma, Xiaoding and Wu, Han and Liu, Yanling and Zhou, Kunneng and Chen, Yilin and Ma, Weiwei and Bi, Jingcui and Zhang, Xin and Guo, Xiuping and Wang, Jiulin and Lei, Cailin and Wu, Fuqing and Lin, Qibing and Liu, Yuqiang and Liu, Linglong and Jiang, Ling	["http://dx.doi.org/10.1007/s00299-013-1498-y", "https://www.ncbi.nlm.nih.gov/pubmed/24043333", "http://ovidsp.ovid.com/ovidweb.cgi?T=JS&PAGE=reference&D=emed14&NEWS=N&AN=1052779413", "http://ovidsp.ovid.com/ovidweb.cgi?T=JS&PAGE=reference&D=medc&NEWS=N&AN=24043333"]			National Key Laboratory for Crop Genetics and Germplasm Enhancement, Jiangsu Plant Gene Engineering Research Center, Nanjing Agricultural University, Nanjing, 210095, China. Germany	KEY MESSAGE: An insert mutation of YELLOW-GREEN LEAF2 , encoding Heme Oxygenase 1 , results in significant reduction of its transcript levels, and therefore impairs chlorophyll biosynthesis in rice. Heme oxygenase (HO) in higher plants catalyzes the degradation of heme to synthesize phytochrome precursor and its roles conferring the photoperiodic control of flowering in rice have been revealed. H…
rayyan-120368730	Haem oxygenase-1: non-canonical roles in physiology and pathology	2012			Clin. Sci.	0143-5221	122	3	93-103	Grochot-Przeczek, Anna and Dulak, Jozef and Jozkowicz, Alicja	["https://portlandpress.com/clinsci/article/122/3/93/68996/Haem-oxygenase1-noncanonical-roles-in-physiology", "http://dx.doi.org/10.1042/CS20110147", "https://www.ncbi.nlm.nih.gov/pubmed/21992109", "http://www.clinsci.org/cs/122/0093/1220093.pdf", "http://ovidsp.ovid.com/ovidweb.cgi?T=JS&PAGE=reference&D=emed13&NEWS=N&AN=364486698", "https://portlandpress.com/clinsci/article-lookup/doi/10.1042/CS…		Portland Press Ltd.	Department of Medical Biotechnology, Faculty of Biochemistry, Biophysics and Biotechnology, Jagiellonian University, Krakow, Poland. United Kingdom	HO-1 (haem oxygenase-1) is a ubiquitously expressed inducible enzyme degrading haem to CO, biliverdin and Fe(2+). Its activation reduces oxidative stress in cells and inhibits inflammation, both due to removal of haem and because of the biological activity of HO-1 products. CO may act similarly to NO, activating soluble guanylate cyclase and elevating cGMP production. It inhibits platelet aggrega…
rayyan-120368731	SHPS-1 deficiency induces robust neuroprotection against experimental stroke by attenuating oxidative stress	2012			J. Neurochem.	0022-3042	122	4	834-843	Wang, Lang and Lu, Yanyun and Deng, Shan and Zhang, Yan and Yang, Li and Guan, Yu and Matozaki, Takashi and Ohnishi, Hiroshi and Jiang, Hong and Li, Hongliang	["http://dx.doi.org/10.1111/j.1471-4159.2012.07818.x", "https://www.ncbi.nlm.nih.gov/pubmed/22671569", "https://doi.org/10.1111/j.1471-4159.2012.07818.x", "http://www.blackwellpublishing.com/journals/JNC", "http://ovidsp.ovid.com/ovidweb.cgi?T=JS&PAGE=reference&D=emed13&NEWS=N&AN=52107362", "http://ovidsp.ovid.com/ovidweb.cgi?T=JS&PAGE=reference&D=med9&NEWS=N&AN=22671569"]		Blackwell Publishing Ltd (E-mail: customerservices@oxonblackwellpublishing.com)	Department of Cardiology, Renmin Hospital of Wuhan University, Wuhan, PR China. United Kingdom	Src homology 2 domain-containing protein tyrosine phosphatase substrate-1 (SHPS-1), also known as Signal-regulatory protein alpha (SIRPÎ±) or SIRPA is a transmembrane protein that is predominantly expressed in neurons, dendritic cells, and macrophages. This study was conducted to investigate the role of SHPS-1 in the oxidative stress and brain damage induced by acute focal cerebral ischemia. Wild…	Erratum in (EIN)
rayyan-120368732	Heme oxygenase-1 promoter polymorphism is associated with risk of malignant mesothelioma	2012			Lung	0341-2040	190	3	333-337	Murakami, Aki and Fujimori, Yoshihiro and Yoshikawa, Yoshie and Yamada, Shusai and Tamura, Kunihiro and Hirayama, Noriko and Terada, Takayuki and Kuribayashi, Kozo and Tabata, Chiharu and Fukuoka, Kazuya and Tamaoki, Tomoko and Nakano, Takashi	["http://dx.doi.org/10.1007/s00408-012-9371-2", "https://www.ncbi.nlm.nih.gov/pubmed/22271370", "https://dx.doi.org/10.1007/s00408-012-9371-2", "http://ovidsp.ovid.com/ovidweb.cgi?T=JS&PAGE=reference&D=emed13&NEWS=N&AN=365164613", "http://ovidsp.ovid.com/ovidweb.cgi?T=JS&PAGE=reference&D=med9&NEWS=N&AN=22271370"]		Springer New York (233 Spring Street, New York NY 10013-1578, United States)	Division of Respiratory Medicine, Department of Internal Medicine, Hyogo College of Medicine, Nishinomiya, Hyogo 663-8501, Japan. United States	BACKGROUND: Malignant mesothelioma is an aggressive tumor of serosal surfaces that is closely associated with asbestos exposure which induces oxidative stress. Heme oxygenase (HO)-1, a rate-limiting enzyme of heme degradation, plays a protective role against oxidative stress. The HO-1 gene promoter carries (GT)n repeats whose number is inversely related to transcriptional activity of the HO-1 gen…
rayyan-120368733	HMOX1 gene promoter alleles and high HO-1 levels are associated with severe malaria in Gambian children	2012			PLoS Pathog.	1553-7366	8	3	e1002579	Walther, Michael and De Caul, Adam and Aka, Peter and Njie, Madi and Amambua-Ngwa, Alfred and Walther, Brigitte and Predazzi, Irene M and Cunnington, Aubrey and Deininger, Susanne and Takem, Ebako N and Ebonyi, Augustine and Weis, Sebastian and Walton, Robert and Rowland-Jones, Sarah and Sirugo, Giorgio and Williams, Scott M and Conway, David J	["http://dx.doi.org/10.1371/journal.ppat.1002579", "https://www.ncbi.nlm.nih.gov/pubmed/22438807", "https://www.ncbi.nlm.nih.gov/pmc/articles/PMC3305414", "https://dx.plos.org/10.1371/journal.ppat.1002579", "http://www.plospathogens.org/article/fetchObjectAttachment.action?uri=info%3Adoi%2F10.1371%2Fjournal.ppat.1002579&representation=PDF", "http://ovidsp.ovid.com/ovidweb.cgi?T=JS&PAGE=reference&…		Public Library of Science (185 Berry Street, Suite 1300, San Francisco CA 94107, United States)	Medical Research Council Laboratories, Fajara, Banjul, Gambia. Michael.Walther@nih.gov United States	Heme oxygenase 1 (HO-1) is an essential enzyme induced by heme and multiple stimuli associated with critical illness. In humans, polymorphisms in the HMOX1 gene promoter may influence the magnitude of HO-1 expression. In many diseases including murine malaria, HO-1 induction produces protective anti-inflammatory effects, but observations from patients suggest these may be limited to a narrow rang…
rayyan-120368734	Association between the haptoglobin and heme oxygenase 1 genetic profiles and soluble CD163 in susceptibility to and severity of human malaria	2012			Infect. Immun.	0019-9567	80	4	1445-1454	MendonÃ§a, Vitor R R and Luz, NÃ­vea F and Santos, Nadja J G and Borges, ValÃ©ria M and GonÃ§alves, Marilda S and Andrade, Bruno B and Barral-Netto, Manoel	["http://dx.doi.org/10.1128/IAI.05933-11", "https://www.ncbi.nlm.nih.gov/pubmed/22290142", "https://www.ncbi.nlm.nih.gov/pmc/articles/PMC3318432", "http://iai.asm.org/cgi/pmidlookup?view=long&pmid=22290142", "http://iai.asm.org/content/80/4/1445.full.pdf", "http://ovidsp.ovid.com/ovidweb.cgi?T=JS&PAGE=reference&D=emed13&NEWS=N&AN=364833784", "https://www.ncbi.nlm.nih.gov/pmc/articles/PMC3318432/"…		American Society for Microbiology (1752 N Street N.W., Washington DC 20036-2904, United States)	Centro de Pesquisas GonÃ§alo Moniz, FundaÃ§Ã£o Oswaldo Cruz, Salvador, Bahia, Brazila. United States	Intravascular hemolysis is a hallmark event in the immunopathology of malaria that results in increased systemic concentrations of free hemoglobin (Hb). The oxidation of Hb by free radicals causes the release of heme, which amplifies inflammation. To circumvent the detrimental effects of free heme, hosts have developed several homeostatic mechanisms, including the enzyme haptoglobin (Hp), which s…
rayyan-120368735	Microsatellite polymorphism in the heme oxygenase-1 gene promoter and the risk of psoriasis in Taiwanese	2012			Arch. Dermatol. Res.	0340-3696	304	9	739-744	Chang, Ya-Ching and Wu, Wei-Ming and Tsai, Hsin-Yi and Hsu, Lung-An	["http://dx.doi.org/10.1007/s00403-012-1289-2", "https://www.ncbi.nlm.nih.gov/pubmed/22965812", "https://link.springer.com/article/10.1007/s00403-012-1289-2", "http://ovidsp.ovid.com/ovidweb.cgi?T=JS&PAGE=reference&D=emed13&NEWS=N&AN=52202536", "http://ovidsp.ovid.com/ovidweb.cgi?T=JS&PAGE=reference&D=med9&NEWS=N&AN=22965812"]		Springer Verlag (Tiergartenstrasse 17, Heidelberg D-69121, Germany)	Department of Dermatology, Chang Gung Memorial Hospital and Chang Gung University College of Medicine, Taipei, Taiwan. Germany	Psoriasis is a chronic disease characterized by inflammation of the skin. The expression of heme oxygenase-1 (HO-1), the rate-limiting enzyme involved in heme degradation, correlates well with the severity of psoriasis, and is a heritable trait. This study aimed to assess the role of (GT)(n) dinucleotide repeat polymorphisms in the promoter region of the HO-1 gene in Chinese-Taiwanese patients wi…
rayyan-120368736	The Oral Iron Chelator Deferiprone Protects Against Retinal Degeneration Induced through Diverse Mechanisms	2012			Transl. Vis. Sci. Technol.	2164-2591	1	3	2	Hadziahmetovic, Majda and Pajic, Miroslav and Grieco, Steven and Song, Ying and Song, Delu and Li, Yafeng and Cwanger, Alyssa and Iacovelli, Jared and Chu, Sally and Ying, Gui-Shuang and Connelly, John and Spino, Michael and Dunaief, Joshua L	["http://dx.doi.org/10.1167/tvst.1.3.2", "https://www.ncbi.nlm.nih.gov/pubmed/24049709", "https://www.ncbi.nlm.nih.gov/pmc/articles/PMC3763884", "http://tvstjournal.org/doi/pdf/10.1167/tvst.1.3.2", "http://ovidsp.ovid.com/ovidweb.cgi?T=JS&PAGE=reference&D=emed13&NEWS=N&AN=372083342", "http://ovidsp.ovid.com/ovidweb.cgi?T=JS&PAGE=reference&D=prem5&NEWS=N&AN=24049709", "http://ovidsp.ovid.com/ovidw…		Association for Research in Vision and Ophthalmology Inc. (12300 Twinbrook Parkway,Suite 250, Rockville MD 20852-1606, United States)	F.M. Kirby Center for Molecular Ophthalmology, Scheie Eye Institute, University of Pennsylvania, Philadelphia, PA. United States	PURPOSE: To investigate the effect of the iron chelator deferiprone (DFP) on sodium iodate (NaIO3)-induced retinal degeneration and on the hereditary retinal degeneration caused by the rd6 mutation. METHODS: Retinas from NaIO3-treated C57BL/6J mice, with or without DFP cotreatment, were analyzed by histology, immunofluorescence, and quantitative PCR to investigate the effect of DFP on retinal deg…
rayyan-120368737	Induction of LGR5 by H2O2 treatment is associated with cell proliferation via the JNK signaling pathway in colon cancer cells	2012			Int. J. Oncol.	1019-6439	41	5	1744-1750	Kim, Sung-Hee and Kim, Kyung-Hee and Yoo, Byong-Chul and Ku, Ja-Lok	["http://dx.doi.org/10.3892/ijo.2012.1596", "https://www.ncbi.nlm.nih.gov/pubmed/22923033", "http://www.spandidos-publications.com/ijo/41/5/1744", "http://www.spandidos-publications.com/serveFile/ijo_41_5_1744_PDF.pdf?type=article&article_id=ijo_41_5_1744&item=PDF", "http://ovidsp.ovid.com/ovidweb.cgi?T=JS&PAGE=reference&D=emed13&NEWS=N&AN=365895318", "http://ovidsp.ovid.com/ovidweb.cgi?T=JS&PAGE…		Spandidos Publications Ltd. (10 Vriaxidos Street, Athens 11635, Greece)	Laboratory of Cell Biology, Cancer Research Institute, Seoul National University College of Medicine, Seoul 110-744, Republic of Korea. Greece	Recently, the leucine-rich repeat G protein-coupled receptor 5 (LGR5/GPR49) was identified as a potential marker of intestinal stem cells in human. The LGR5 is known as a Wnt signaling target gene, and its expression pattern is related with Î²-catenin mutation. H2O2 is a member of reactive oxygen species (ROS) and regulates metabolism, aging, apoptosis and the intensity of growth factor signaling…
[truncated: 699 more rows]
