# Supplementary material for: HMOX1 genetic polymorphisms and outcomes in infectious disease: A systematic review
Source: PLoS One. 2022 May 12;17(5):e0267399. doi: 10.1371/journal.pone.0267399 (PMC9098073; doi:10.1371/journal.pone.0267399)
Supplement: S3 File — (XLSX) [file pone.0267399.s003.xlsx]

## Sheet: Sheet1
Authors	Rationale	Selection	Controls	Technical	Non-technical	Other	Sample	A priori	Confounders	Assumptions	Inference	Total	Overall quality
Sheu et al	4	3	3	4	3	4	2	4	3	3	4	37	Moderate
Urbánek et al	3	2	2	2	2	3	1	2	2	2	3	24	Poor
Seu et al	4	4	3	4	3	3	2	3	4	3	3	36	Moderate
Gill et al	4	3	3	4	3	3	2	3	3	3	4	35	Moderate
Garza et al	4	4	3	4	3	3	2	3	4	4	4	38	Moderate
Takeda et al	4	3	3	3	3	3	1	3	3	3	3	32	Poor
Sambo et al	3	4	3	3	3	3	2	3	3	3	4	34	Moderate
Kuesap et al	3	3	3	3	3	3	2	3	3	3	3	32	Poor
Walther et al	4	3	3	3	3	3	1	3	3	3	4	33	Moderate
Mendonça et al	4	4	3	4	4	3	2	3	3	4	4	38	Moderate
Hansson et al	4	4	4	4	3	3	2	3	4	3	4	38	Moderate
Kuesap	4	4	3	4	4	3	2	4	3	4	4	39	Moderate
Yasuda et al	3	3	3	3	3	3	2	3	2	3	3	31	Poor
Sponholz et al	4	3	3	4	3	3	2	3	3	3	4	35	Moderate
Vázquez-Armenta et al	3	2	2	3	3	3	1	3	3	3	2	28	Poor
Vilander et al	4	3	3	3	3	3	2	3	3	3	4	34	Moderate
							-1
